# Supplementary material for: Global expression differences and tissue specific expression differences in rice evolution result in two contrasting types of differentially expressed genes
Source: BMC Genomics. 2015 Dec 23;16:1099. doi: 10.1186/s12864-015-2319-1 (PMC4690246; doi:10.1186/s12864-015-2319-1)
Supplement: Additional file 2: Table S1. — Rice gene expression data sets. (XLSX 70 kb) (XLSX 66 kb) [file 12864_2015_2319_MOESM2_ESM.xlsx]

## Sheet: Table S1
Table S1		Rice gene expression data sets. 321 array data are represented.
		All arry data can be downloaded from Gene Expression Omunibus (http://www.ncbi.nlm.nih.gov/geo/).
Strain name	Subspecies name	Array Tissue Name (121)	Array Sample Name (321)	cluster#	Tissue Name for SNEP analysis	Sample name in GEO	Sample title in GEO	Series name in GEO
Nipponbare	japonica	Shoot1	Shoot1_1	3	Shoot	GSM409771	Nipponbare_shoot 3-4weeks, biological rep1	GSE16341
			Shoot1_2			GSM409772	Nipponbare_shoot 3-4weeks, biological rep2
			Shoot1_3			GSM409773	Nipponbare_shoot 3-4weeks, biological rep3
			Shoot1_4			GSM409774	Nipponbare_shoot 3-4weeks, biological rep4
			Shoot1_5			GSM409781	Nipponbare_shoot 3-4weeks, biological rep5
		Panicle	Panicle_1	2	Panicle	GSM409421	Nipponbare_young panicle 2cm, biological rep1	GSE16265
			Panicle_2			GSM409422	Nipponbare_young panicle 2cm, biological rep2
			Panicle_3			GSM409427	Nipponbare_young panicle 2cm, biological rep3
			Panicle_4			GSM409428	Nipponbare_young panicle 2cm, biological rep4
			Panicle_5			GSM409429	Nipponbare_young panicle 2cm, biological rep5
93-11	indica	I3_Shoot	I3_Shoot_1	3	Shoot	GSM409775	9311_shoot 3-4weeks, biological rep1	GSE16341
			I3_Shoot_2			GSM409776	9311_shoot 3-4weeks, biological rep2
			I3_Shoot_3			GSM409777	9311_shoot 3-4weeks, biological rep3
			I3_Shoot_4			GSM409778	9311_shoot 3-4weeks, biological rep4
			I3_Shoot_5			GSM409779	9311_shoot 3-4weeks, biological rep5
		I3_Panicle	I3_Panicle_1	2	Panicle	GSM409430	9311_young panicle 2cm, biological rep1	GSE16265
			I3_Panicle_2			GSM409431	9311_young panicle 2cm, biological rep2
			I3_Panicle_3			GSM409432	9311_young panicle 2cm, biological rep3
			I3_Panicle_4			GSM409433	9311_young panicle 2cm, biological rep4
			I3_Panicle_5			GSM409434	9311_young panicle 2cm, biological rep5
Nipponbare	japonica	An1	An1_1	8		GSM351427	Anther at An1, biological rep1	GSE13988
			An1_2			GSM351428	Anther at An1, biological rep2
			An1_3			GSM351429	Anther at An1, biological rep3
		Mei1	Mei1_1			GSM351430	Anther at Mei1, biological rep1
			Mei1_2			GSM351431	Anther at Mei1, biological rep2
			Mei1_3			GSM351432	Anther at Mei1, biological rep3
		M1	M1_1			GSM351433	Anther at M1, biological rep1
			M1_2			GSM351434	Anther at M1, biological rep2
			M1_3			GSM351435	Anther at M1, biological rep3
			M1_4			GSM351436	Anther at M1, biological rep4
		M2	M2_1	9		GSM351437	Anther at M2, biological rep1
			M2_2			GSM351438	Anther at M2, biological rep2
			M2_3			GSM351439	Anther at M2, biological rep3
		M3	M3_1			GSM351440	Anther at M3, biological rep1
			M3_2			GSM351441	Anther at M3, biological rep2
			M3_3			GSM351442	Anther at M3, biological rep3
			M3_4			GSM351443	Anther at M3, biological rep4
		P1	P1_1	21		GSM351444	Anther at P1, biological rep1
			P1_2			GSM351445	Anther at P1, biological rep2
			P1_3			GSM351446	Anther at P1, biological rep3
		P2	P2_1			GSM351447	Anther at P2, biological rep1
			P2_2			GSM351448	Anther at P2, biological rep2
			P2_3			GSM351449	Anther at P2, biological rep3
		P3	P3_1	20	Anther	GSM351450	Anther at P3, biological rep1
			P3_2			GSM351451	Anther at P3, biological rep2
			P3_3			GSM351452	Anther at P3, biological rep3
		Stigma1	Stigma1_1	5		GSM357614	Stigma control, biological rep1	GSE14298
			Stigma1_2			GSM357615	Stigma control, biological rep2
			Stigma1_3			GSM357616	Stigma control, biological rep3
		Ovary1	Ovary1_1	7		GSM357617	Ovary control, biological rep1
			Ovary1_2			GSM357618	Ovary control, biological rep2
			Ovary1_3			GSM357619	Ovary control, biological rep3
		PolliStigma	PolliStigma_1	5		GSM357620	Pollinating stigma, biological rep1
			PolliStigma_2			GSM357621	Pollinating stigma, biological rep2
		PolliOvary	PolliOvary_1	7		GSM357622	Pollinating ovary, biological rep1
			PolliOvary_2			GSM357623	Pollinating ovary, biological rep2
			PolliOvary_3			GSM357624	Pollinating ovary, biological rep3
		PoltubeGrowth	PoltubeGrowth_1			GSM357625	Pollen tube growth, biological rep1
			PoltubeGrowth_2			GSM357626	Pollen tube growth, biological rep2
			PoltubeGrowth_3			GSM357627	Pollen tube growth, biological rep3
		Fertilization	Fertilization_1			GSM357628	Fertilization, biological rep1
			Fertilization_2			GSM357629	Fertilization, biological rep2
			Fertilization_3			GSM357630	Fertilization, biological rep3
		ZygoteFormation	ZygoteFormation_1	6		GSM357631	Zygote formation, biological rep1
			ZygoteFormation_2			GSM357632	Zygote formation, biological rep2
			ZygoteFormation_3			GSM357633	Zygote formation, biological rep3
		EmbryosacBtm	EmbryosacBtm_1	11		GSM357636	Embryosac control_bottom, biological rep1	GSE14299
			EmbryosacBtm_2			GSM357637	Embryosac control_bottom, biological rep2
			EmbryosacBtm_3			GSM357638	Embryosac control_bottom, biological rep3
		1DEmbryosacBtm	1DEmbryosacBtm_1	10		GSM357639	1 DAP embryosac_bottom, biological rep1
			1DEmbryosacBtm_2			GSM357640	1 DAP embryosac_bottom, biological rep2
			1DEmbryosacBtm_3			GSM357641	1 DAP embryosac_bottom, biological rep3
		2DEmbryosacBtm	2DEmbryosacBtm_1			GSM357642	2 DAP embryosac_bottom, biological rep1
			2DEmbryosacBtm_2			GSM357643	2 DAP embryosac_bottom, biological rep2
			2DEmbryosacBtm_3	12		GSM357644	2 DAP embryosac_bottom, biological rep3
		3DEmbryosacBtm	3DEmbryosacBtm_1	10		GSM357645	3 DAP embryosac_bottom, biological rep1
			3DEmbryosacBtm_2	12		GSM357646	3 DAP embryosac_bottom, biological rep2
			3DEmbryosacBtm_3			GSM357647	3 DAP embryosac_bottom, biological rep3
		4DEmbryosacBtm	4DEmbryosacBtm_1	10		GSM357648	4 DAP embryosac_bottom, biological rep1
			4DEmbryosacBtm_2			GSM357649	4 DAP embryosac_bottom, biological rep2
			4DEmbryosacBtm_3	12		GSM357650	4 DAP embryosac_bottom, biological rep3
		EmbryosacTop	EmbryosacTop_1	7		GSM357651	Embryosac control_top, biological rep1
			EmbryosacTop_2			GSM357652	Embryosac control_top, biological rep2
			EmbryosacTop_3			GSM357653	Embryosac control_top, biological rep3
		1DEmbryosacTop	X1DEmbryosacTop_1	10		GSM357654	1 DAP embryosac_top, biological rep1
			X1DEmbryosacTop_2			GSM357655	1 DAP embryosac_top, biological rep2
		2DEmbryosacTop	X2DEmbryosacTop_1			GSM357656	2 DAP embryosac_top, biological rep1
			X2DEmbryosacTop_2			GSM357657	2 DAP embryosac_top, biological rep2
		3DEmbryosacTop	X3DEmbryosacTop_1			GSM357658	3 DAP embryosac_top, biological rep1
			X3DEmbryosacTop_2			GSM357659	3 DAP embryosac_top, biological rep2
		4DEmbryosacTop	X4DEmbryosacTop_1			GSM357660	4 DAP embryosac_top, biological rep1
			X4DEmbryosacTop_2			GSM357661	4 DAP embryosac_top, biological rep2
			X4DEmbryosacTop_3			GSM357662	4 DAP embryosac_top, biological rep3
		GrowingCallus	GrowingCallus_1	4		GSM357664	Growing callus, biological rep1	GSE14300
			GrowingCallus_2			GSM357665	Growing callus, biological rep2
			GrowingCallus_3			GSM357666	Growing callus, biological rep3
		RegenCallus2D	RegenCallus2D_1			GSM357667	Regenerating callus 2 days, biological rep1
			RegenCallus2D_2			GSM357668	Regenerating callus 2 days, biological rep2
			RegenCallus2D_3			GSM357669	Regenerating callus 2 days, biological rep3
		RegenCallus4D	RegenCallus4D_1			GSM357670	Regenerating callus 4 days, biological rep1
			RegenCallus4D_2			GSM357671	Regenerating callus 4 days, biological rep2
			RegenCallus4D_3			GSM357672	Regenerating callus 4 days, biological rep3
		RegenCallus6D	RegenCallus6D_1			GSM357673	Regenerating callus 6 days, biological rep1
			RegenCallus6D_2			GSM357674	Regenerating callus 6 days, biological rep2
			RegenCallus6D_3			GSM357675	Regenerating callus 6 days, biological rep3
		RegenCallus8D	RegenCallus8D_1			GSM357676	Regenerating callus 8 days, biological rep1
			RegenCallus8D_2			GSM357677	Regenerating callus 8 days, biological rep2
			RegenCallus8D_3			GSM357678	Regenerating callus 8 days, biological rep3
		Root1	Root1_1	17	Root	GSM357679	Root, biological rep1
			Root1_2			GSM357680	Root, biological rep2
			Root1_3			GSM357681	Root, biological rep3
		Shoot2	Shoot2_1	3	Shoot	GSM357682	Shoot, biological rep1
			Shoot2_2			GSM357683	Shoot, biological rep2
			Shoot2_3			GSM357684	Shoot, biological rep3
		YoungLeaf	YoungLeaf_1	16	Leaf	GSM357685	Young leaf, biological rep1
			YoungLeaf_2			GSM357686	Young leaf, biological rep2
			YoungLeaf_3			GSM357687	Young leaf, biological rep3
			YoungLeaf_4			GSM357688	Young leaf, biological rep4
		Stigma2	Stigma2_1	5		GSM195218	stigma 1, biological rep1	GSE7951
			Stigma2_2			GSM195219	stigma 2, biological rep 2
			Stigma2_3			GSM195220	stigma 3, biological rep 2
		Ovary2	Ovary2_1	7		GSM195221	Ovary 1, biological rep 1
			Ovary2_2			GSM195222	Ovary 2, biological rep 2
			Ovary2_3			GSM195223	Ovary 3, biological rep 3
		SuspensionCell	SuspensionCell	4		GSM195224	Suspension cell
		Shoot3	Shoot3	15		GSM195225	Shoot
		Root2	Root2	17	Root	GSM195226	Root
		Anther	Anther	20	Anther	GSM195227	Anther
		Embryo	Embryo	4		GSM195228	Embryo
		Endosperm	Endosperm	18	Endosperm	GSM195229	Endosperm
		Seed5d	Seed5d			GSM195230	5d-seed
Zhenshan 97	indica	I1_Callus1	I1_Callus1_1	22		GSM470698	callus 1, Zhenshan 97, biological rep1	GSE19024
			I1_Callus1_2			GSM470699	callus 1, Zhenshan 97, biological rep2
		I1_Callus2	I1_Callus2_1			GSM470700	callus 2, Zhenshan 97, biological rep1
			I1_Callus2_2			GSM470701	callus 2, Zhenshan 97, biological rep2
		I1_Callus3	I1_Callus3_1			GSM470702	callus 3, Zhenshan 97, biological rep1
			I1_Callus3_2			GSM470703	callus 3, Zhenshan 97, biological rep2
		I1_Callus4	I1_Callus4_1			GSM470704	callus 4, Zhenshan 97, biological rep1
			I1_Callus4_2			GSM470705	callus 4, Zhenshan 97, biological rep2
		I1_Callus5	I1_Callus5_1			GSM470706	callus 5, Zhenshan 97, biological rep1
			I1_Callus5_2			GSM470707	callus 5, Zhenshan 97, biological rep2
		I1_Callus6	I1_Callus6_1			GSM470708	callus 6, Zhenshan 97, biological rep1
			I1_Callus6_2			GSM470709	callus 6, Zhenshan 97, biological rep2
		I1_Callus7	I1_Callus7_1	24		GSM470710	callus 7, Zhenshan 97, biological rep1
			I1_Callus7_2			GSM470711	callus 7, Zhenshan 97, biological rep2
		I1_Callus8	I1_Callus8_1			GSM470712	callus 8, Zhenshan 97, biological rep1
			I1_Callus8_2			GSM470713	callus 8, Zhenshan 97, biological rep2
		I1_Endosperm1	I1_Endosperm1_1	18	Endosperm	GSM470758	endosperm 1, Zhenshan 97, biological rep1
			I1_Endosperm1_2			GSM470759	endosperm 1, Zhenshan 97, biological rep2
		I1_Endosperm2	I1_Endosperm2_1	19		GSM470760	endosperm 2, Zhenshan 97, biological rep1
			I1_Endosperm2_2			GSM470761	endosperm 2, Zhenshan 97, biological rep2
		I1_Endosperm3	I1_Endosperm3_1			GSM470762	endosperm 3, Zhenshan 97, biological rep1
			I1_Endosperm3_2			GSM470763	endosperm 3, Zhenshan 97, biological rep2
		I1_Lleaf1	I1_Lleaf1_1	15		GSM470734	leaf 1, Zhenshan 97, biological rep1
			I1_Lleaf1_2			GSM470735	leaf 1, Zhenshan 97, biological rep2
		I1_Lleaf2	I1_Lleaf2_1			GSM470738	leaf 2, Zhenshan 97, biological rep1
			I1_Lleaf2_2			GSM470739	leaf 2, Zhenshan 97, biological rep2
		I1_Lleaf3	I1_Lleaf3_1	16	Leaf	GSM470746	leaf 3, Zhenshan 97, biological rep1
			I1_Lleaf3_2			GSM470747	leaf 3, Zhenshan 97, biological rep2
		I1_Lleaf4	I1_Lleaf4_1	15		GSM470765	leaf 4, Zhenshan 97, biological rep1
			I1_Lleaf4_2	16		GSM470766	leaf 4, Zhenshan 97, biological rep2
		I1_Palea_lemma	I1_Palea_lemma_1	26		GSM470752	palea/lemma, Zhenshan 97, biological rep1
			I1_Palea_lemma_2			GSM470753	palea/lemma, Zhenshan 97, biological rep2
		I1_Panicle1	I1_Panicle1_1	1		GSM470779	panicle 1, Zhenshan 97, biological rep1, technical rep1
			I1_Panicle1_2			GSM470780	panicle 1, Zhenshan 97, biological rep1, technical rep2
			I1_Panicle1_3			GSM470781	panicle 1, Zhenshan 97, biological rep2, technical rep1
			I1_Panicle1_4			GSM470782	panicle 1, Zhenshan 97, biological rep2, technical rep2
			I1_Panicle1_5			GSM470783	panicle 1, Zhenshan 97, biological rep3, technical rep1
			I1_Panicle1_6			GSM470784	panicle 1, Zhenshan 97, biological rep3, technical rep2
		I1_Panicle2	I1_Panicle2_1			GSM470785	panicle 2, Zhenshan 97, biological rep1, technical rep1
			I1_Panicle2_2			GSM470786	panicle 2, Zhenshan 97, biological rep1, technical rep2
			I1_Panicle2_3			GSM470787	panicle 2, Zhenshan 97, biological rep2, technical rep1
			I1_Panicle2_4			GSM470788	panicle 2, Zhenshan 97, biological rep2, technical rep2
			I1_Panicle2_5			GSM470789	panicle 2, Zhenshan 97, biological rep3, technical rep1
			I1_Panicle2_6			GSM470790	panicle 2, Zhenshan 97, biological rep3, technical rep2
		I1_Panicle3	I1_Panicle3_1			GSM470791	panicle 3, Zhenshan 97, biological rep1, technical rep1
			I1_Panicle3_2			GSM470792	panicle 3, Zhenshan 97, biological rep1, technical rep2
			I1_Panicle3_3			GSM470793	panicle 3, Zhenshan 97, biological rep2, technical rep1
			I1_Panicle3_4			GSM470794	panicle 3, Zhenshan 97, biological rep2, technical rep2
			I1_Panicle3_5			GSM470795	panicle 3, Zhenshan 97, biological rep3, technical rep1
			I1_Panicle3_6			GSM470796	panicle 3, Zhenshan 97, biological rep3, technical rep2
		I1_Panicle4	I1_Panicle4_1	2	Panicle	GSM470742	panicle 4, Zhenshan 97, biological rep1
			I1_Panicle4_2			GSM470743	panicle 4, Zhenshan 97, biological rep2
		I1_Panicle5	I1_Panicle5_1	26		GSM470750	panicle 5, Zhenshan 97, biological rep1
			I1_Panicle5_2			GSM470751	panicle 5, Zhenshan 97, biological rep2
		I1_Plumule1	I1_Plumule1_1	25		GSM470716	plumule 1, Zhenshan 97, biological rep1
			I1_Plumule1_2			GSM470717	plumule 1, Zhenshan 97, biological rep2
		I1_Plumule2	I1_Plumule2_1			GSM470720	plumule 2, Zhenshan 97, biological rep1
			I1_Plumule2_2			GSM470721	plumule 2, Zhenshan 97, biological rep2
		I1_Radicle1	I1_Radicle1_1			GSM470718	radicle 1, Zhenshan 97, biological rep1
			I1_Radicle1_2			GSM470719	radicle 1, Zhenshan 97, biological rep2
		I1_Radicle2	I1_Radicle2_1			GSM470722	radicle 2, Zhenshan 97, biological rep1
			I1_Radicle2_2			GSM470723	radicle 2, Zhenshan 97, biological rep2
		I1_Root	I1_Root_1	17	Root	GSM470732	root, Zhenshan 97, biological rep1
			I1_Root_2			GSM470733	root, Zhenshan 97, biological rep2
		I1_Seed	I1_Seed_1	23		GSM470714	germinating seed, Zhenshan 97, biological rep1
			I1_Seed_2			GSM470715	germinating seed, Zhenshan 97, biological rep2
		I1_Seedling1	I1_Seedling1_1	13		GSM470767	seedling 1, Zhenshan 97, biological rep1, technical rep1
			I1_Seedling1_2			GSM470768	seedling 1, Zhenshan 97, biological rep1, technical rep2
			I1_Seedling1_3			GSM470769	seedling 1, Zhenshan 97, biological rep2, technical rep1
			I1_Seedling1_4			GSM470770	seedling 1, Zhenshan 97, biological rep2, technical rep2
			I1_Seedling1_5			GSM470771	seedling 1, Zhenshan 97, biological rep3, technical rep1
			I1_Seedling1_6			GSM470772	seedling 1, Zhenshan 97, biological rep3, technical rep2
		I1_Seedling2	I1_Seedling2_1			GSM470773	seedling 2, Zhenshan 97, biological rep1, technical rep1
			I1_Seedling2_2			GSM470774	seedling 2, Zhenshan 97, biological rep1, technical rep2
			I1_Seedling2_3			GSM470775	seedling 2, Zhenshan 97, biological rep2, technical rep1
			I1_Seedling2_4			GSM470776	seedling 2, Zhenshan 97, biological rep2, technical rep2
			I1_Seedling2_5			GSM470777	seedling 2, Zhenshan 97, biological rep3, technical rep1
			I1_Seedling2_6			GSM470778	seedling 2, Zhenshan 97, biological rep3, technical rep2
		I1_Seedling3	I1_Seedling3_1	14		GSM470724	seedling 3, Zhenshan 97, biological rep1
			I1_Seedling3_2			GSM470725	seedling 3, Zhenshan 97, biological rep2
		I1_Seedling4	I1_Seedling4_1			GSM470726	seedling 4, Zhenshan 97, biological rep1
			I1_Seedling4_2			GSM470727	seedling 4, Zhenshan 97, biological rep2
		I1_Seedling5	I1_Seedling5_1			GSM470728	seedling 5, Zhenshan 97, biological rep1
			I1_Seedling5_2			GSM470729	seedling 5, Zhenshan 97, biological rep2
		I1_Sheath1	I1_Sheath1_1	16		GSM470736	sheath 1, Zhenshan 97, biological rep1
			I1_Sheath1_2	15		GSM470737	sheath 1, Zhenshan 97, biological rep2
		I1_Sheath2	I1_Sheath2_1	16		GSM470740	sheath 2, Zhenshan 97, biological rep1
			I1_Sheath2_2			GSM470741	sheath 2, Zhenshan 97, biological rep2
		I1_Shoot	I1_Shoot_1	14		GSM470730	shoot, Zhenshan 97, biological rep1
			I1_Shoot_2			GSM470731	shoot, Zhenshan 97, biological rep2
		I1_Spiklet	I1_Spiklet_1	26		GSM470756	spikelet, Zhenshan 97, biological rep1
			I1_Spiklet_2			GSM470757	spikelet, Zhenshan 97, biological rep2
		I1_Stamen	I1_Stamen_1	20	Anther	GSM470754	stamen, Zhenshan 97, biological rep1
			I1_Stamen_2			GSM470755	stamen, Zhenshan 97, biological rep2
		I1_Stem1	I1_Stem1_1	28		GSM470744	stem 1, Zhenshan 97, biological rep1
			I1_Stem1_2	27		GSM470745	stem 1, Zhenshan 97, biological rep2
		I1_Stem2	I1_Stem2_1			GSM470748	stem 2, Zhenshan 97, biological rep1
			I1_Stem2_2			GSM470749	stem 2, Zhenshan 97, biological rep2
Minghui 63		I2_Callus1	I2_Callus1_1	22		GSM470606	callus 1, Minghui 63, biological rep1
			I2_Callus1_2			GSM470607	callus 1, Minghui 63, biological rep2
		I2_Callus2	I2_Callus2_1			GSM470608	callus 2, Minghui 63, biological rep1
			I2_Callus2_2			GSM470609	callus 2, Minghui 63, biological rep2
		I2_Callus3	I2_Callus3_1			GSM470610	callus 3, Minghui 63, biological rep1
			I2_Callus3_2			GSM470611	callus 3, Minghui 63, biological rep2
		I2_Callus4	I2_Callus4_1			GSM470612	callus 4, Minghui 63, biological rep1
			I2_Callus4_2			GSM470613	callus 4, Minghui 63, biological rep2
		I2_Callus5	I2_Callus5_1			GSM470614	callus 5, Minghui 63, biological rep1
			I2_Callus5_2			GSM470615	callus 5, Minghui 63, biological rep2
		I2_Endosperm1	I2_Endosperm1_1	18	Endosperm	GSM470660	endosperm 1, Minghui 63, biological rep1
			I2_Endosperm1_2			GSM470661	endosperm 1, Minghui 63, biological rep2
		I2_Endosperm2	I2_Endosperm2_1	19		GSM470662	endosperm 2, Minghui 63, biological rep1
			I2_Endosperm2_2			GSM470663	endosperm 2, Minghui 63, biological rep2
		I2_Endosperm3	I2_Endosperm3_1			GSM470664	endosperm 3, Minghui 63, biological rep1
			I2_Endosperm3_2			GSM470665	endosperm 3, Minghui 63, biological rep2
		I2_Lleaf1	I2_Lleaf1_1	15		GSM470636	leaf 1, Minghui 63, biological rep1
			I2_Lleaf1_2	16		GSM470637	leaf 1, Minghui 63, biological rep2
		I2_Lleaf2	I2_Lleaf2_1			GSM470640	leaf 2, Minghui 63, biological rep1
			I2_Lleaf2_2			GSM470641	leaf 2, Minghui 63, biological rep2
		I2_Lleaf3	I2_Lleaf3_1		Leaf	GSM470648	leaf 3, Minghui 63, biological rep1
			I2_Lleaf3_2			GSM470649	leaf 3, Minghui 63, biological rep2
		I2_Lleaf4	I2_Lleaf4_1	15		GSM470666	leaf 4, Minghui 63, biological rep1
			I2_Lleaf4_2	16		GSM470667	leaf 4, Minghui 63, biological rep2
		I2_Palea_lemma	I2_Palea_lemma_1	26		GSM470654	palea/lemma, Minghui 63, biological rep1
			I2_Palea_lemma_2			GSM470655	palea/lemma, Minghui 63, biological rep2
		I2_Panicle1	I2_Panicle1_1	1		GSM470680	panicle 1, Minghui 63, biological rep1, technical rep1
			I2_Panicle1_2			GSM470681	panicle 1, Minghui 63, biological rep1, technical rep2
			I2_Panicle1_3			GSM470682	panicle 1, Minghui 63, biological rep2, technical rep1
			I2_Panicle1_4			GSM470683	panicle 1, Minghui 63, biological rep2, technical rep2
			I2_Panicle1_5			GSM470684	panicle 1, Minghui 63, biological rep3, technical rep1
			I2_Panicle1_6			GSM470685	panicle 1, Minghui 63, biological rep3, technical rep2
		I2_Panicle2	I2_Panicle2_1			GSM470686	panicle 2, Minghui 63, biological rep1, technical rep1
			I2_Panicle2_2			GSM470687	panicle 2, Minghui 63, biological rep1, technical rep2
			I2_Panicle2_3			GSM470688	panicle 2, Minghui 63, biological rep2, technical rep1
			I2_Panicle2_4			GSM470689	panicle 2, Minghui 63, biological rep2, technical rep2
			I2_Panicle2_5			GSM470690	panicle 2, Minghui 63, biological rep3, technical rep1
			I2_Panicle2_6			GSM470691	panicle 2, Minghui 63, biological rep3, technical rep2
		I2_Panicle3	I2_Panicle3_1			GSM470692	panicle 3, Minghui 63, biological rep1, technical rep1
			I2_Panicle3_2			GSM470693	panicle 3, Minghui 63, biological rep1, technical rep2
			I2_Panicle3_3			GSM470694	panicle 3, Minghui 63, biological rep2, technical rep1
			I2_Panicle3_4			GSM470695	panicle 3, Minghui 63, biological rep2, technical rep2
			I2_Panicle3_5			GSM470696	panicle 3, Minghui 63, biological rep3, technical rep1
			I2_Panicle3_6			GSM470697	panicle 3, Minghui 63, biological rep3, technical rep2
		I2_Panicle4	I2_Panicle4_1	2	Panicle	GSM470644	panicle 4, Minghui 63, biological rep1
			I2_Panicle4_2			GSM470645	panicle 4, Minghui 63, biological rep2
		I2_Panicle5	I2_Panicle5_1	26		GSM470652	panicle 5, Minghui 63, biological rep1
			I2_Panicle5_2			GSM470653	panicle 5, Minghui 63, biological rep2
		I2_Plumule1	I2_Plumule1_1	25		GSM470618	plumule 1, Minghui 63, biological rep1
			I2_Plumule1_2			GSM470619	plumule 1, Minghui 63, biological rep2
		I2_Plumule2	I2_Plumule2_1			GSM470622	plumule 2, Minghui 63, biological rep1
			I2_Plumule2_2			GSM470623	plumule 2, Minghui 63, biological rep2
		I2_Radicle1	I2_Radicle1_1			GSM470620	radicle 1, Minghui 63, biological rep1
			I2_Radicle1_2			GSM470621	radicle 1, Minghui 63, biological rep2
		I2_Radicle2	I2_Radicle2_1			GSM470624	radicle 2, Minghui 63, biological rep1
			I2_Radicle2_2			GSM470625	radicle 2, Minghui 63, biological rep2
		I2_Root	I2_Root_1	17	Root	GSM470634	root, Minghui 63, biological rep1
			I2_Root_2			GSM470635	root, Minghui 63, biological rep2
		I2_Seed	I2_Seed_1	23		GSM470616	germinating seed, Minghui 63, biological rep1
			I2_Seed_2			GSM470617	germinating seed, Minghui 63, biological rep2
		I2_Seedling1	I2_Seedling1_1	13		GSM470668	seedling 1, Minghui 63, biological rep1, technical rep1
			I2_Seedling1_2			GSM470669	seedling 1, Minghui 63, biological rep1, technical rep2
			I2_Seedling1_3			GSM470670	seedling 1, Minghui 63, biological rep2, technical rep1
			I2_Seedling1_4			GSM470671	seedling 1, Minghui 63, biological rep2, technical rep2
			I2_Seedling1_5			GSM470672	seedling 1, Minghui 63, biological rep3, technical rep1
			I2_Seedling1_6			GSM470673	seedling 1, Minghui 63, biological rep3, technical rep2
		I2_Seedling2	I2_Seedling2_1			GSM470674	seedling 2, Minghui 63, biological rep1, technical rep1
			I2_Seedling2_2			GSM470675	seedling 2, Minghui 63, biological rep1, technical rep2
			I2_Seedling2_3			GSM470676	seedling 2, Minghui 63, biological rep2, technical rep1
			I2_Seedling2_4			GSM470677	seedling 2, Minghui 63, biological rep2, technical rep2
			I2_Seedling2_5			GSM470678	seedling 2, Minghui 63, biological rep3, technical rep1
			I2_Seedling2_6			GSM470679	seedling 2, Minghui 63, biological rep3, technical rep2
		I2_Seedling3	I2_Seedling3_1	14		GSM470626	seedling 3, Minghui 63, biological rep1
			I2_Seedling3_2			GSM470627	seedling 3, Minghui 63, biological rep2
		I2_Seedling4	I2_Seedling4_1			GSM470628	seedling 4, Minghui 63, biological rep1
			I2_Seedling4_2			GSM470629	seedling 4, Minghui 63, biological rep2
		I2_Seedling5	I2_Seedling5_1			GSM470630	seedling 5, Minghui 63, biological rep1
			I2_Seedling5_2			GSM470631	seedling 5, Minghui 63, biological rep2
		I2_Sheath1	I2_Sheath1_1	16		GSM470638	sheath 1, Minghui 63, biological rep1
			I2_Sheath1_2			GSM470639	sheath 1, Minghui 63, biological rep2
		I2_Sheath2	I2_Sheath2_1			GSM470642	sheath 2, Minghui 63, biological rep1
			I2_Sheath2_2			GSM470643	sheath 2, Minghui 63, biological rep2
		I2_Shoot	I2_Shoot_1	14		GSM470632	shoot, Minghui 63, biological rep1
			I2_Shoot_2			GSM470633	shoot, Minghui 63, biological rep2
		I2_Spiklet	I2_Spiklet_1	26		GSM470658	spikelet, Minghui 63, biological rep1
			I2_Spiklet_2			GSM470659	spikelet, Minghui 63, biological rep2
		I2_Stamen	I2_Stamen_1	20	Anther	GSM470656	stamen, Minghui 63, biological rep1
			I2_Stamen_2			GSM470657	stamen, Minghui 63, biological rep2
		I2_Stem1	I2_Stem1_1	28		GSM470646	stem 1, Minghui 63, biological rep1
			I2_Stem1_2			GSM470647	stem 1, Minghui 63, biological rep2
		I2_Stem2	I2_Stem2_1	27		GSM470650	stem 2, Minghui 63, biological rep1
			I2_Stem2_2			GSM470651	stem 2, Minghui 63, biological rep2
