# Supplementary material for: Global expression differences and tissue specific expression differences in rice evolution result in two contrasting types of differentially expressed genes
Source: BMC Genomics. 2015 Dec 23;16:1099. doi: 10.1186/s12864-015-2319-1 (PMC4690246; doi:10.1186/s12864-015-2319-1)
Supplement: Additional file 5: Table S3. — Highly expressed genes and the two types of jiDE genes of the two japonica-indica combinations in the five tissues. (XLSX 53 kb) (XLSX 51 kb) [file 12864_2015_2319_MOESM5_ESM.xlsx]

## Sheet: Table S3
Table S3. Highly expressed genes and the two types of jiDE genes of the two japonica-indica combinations in the five tissues.
Nipponbare and Minghui63 combination
Highly expressed in Nipponbare
Tissue		Total	τ > 0.8 & not silenced in Minghui63	N atlas highest		jiDE genes
						Total jiDE	Changed-tissues jiDE genes						Silent genes in Minhui63
							Total	ja > in	N atlas highest	τ > 0.8			Total	Detected by SNEP
										Total	N atlas highest
Endosperm		12145	1652	1654		921	601	282	123	215	60		320	149
Anther		12316	2037	2180		1221	789	336	247	261	129		432	141
Panicle		13072	1213	1168		926	463	246	42	95	7		463	253
Root		12671	2030	2202		1200	841	400	256	362	170		359	176
Leaf		12723	1848	1860		1392	973	682	247	383	123		419	239
Total		19710	4134	9064		4416	3324	1568	915	1270	489		1092	508
Highly expressed in Minhui63
Tissue		Total	τ > 0.8 & not silenced in Nipponbare	M atlas highest		jiDE genes
						Total jiDE	Changed-tissues jiDE genes						Silent genes in Nipponbare
							Total	in > ja	M atlas highest	τ > 0.8			Total	Detected by SNEP
										Total	M atlas highest
Endosperm		12545	1526	1159		825	612	466	122	234	53		213	36
Anther		12021	1731	3089		1178	722	551	402	312	255		456	74
Panicle		13410	1243	901		692	523	399	41	128	5		169	39
Root		13132	1598	672		1030	817	611	137	284	58		213	65
Leaf		13213	1285	1480		1208	920	479	96	217	25		288	76
Total		19996	3489	7301		4364	3337	2127	798	1158	396		1027	205
Tissue		Highly expressed in Nipponbare or Minghui63
		Total	Total jiDE genes	Changed-tissues jiDE genes	Global jiDE genes
Endosperm		13893	1281	748	533
Anther		13901	1775	887	888
Panicle		14600	1277	645	632
Root		14474	1583	1011	572
Leaf		14486	1868	1161	707
Total		21810	5232	3513	2119
Nipponbare and Zhenshan97 combination
Highly expressed in Nipponbare
Tissue		Total	τ > 0.8 & not silenced in Zhenshan97	N atlas highest		jiDE genes
						Total jiDE	Changed-tissues jiDE genes						Silent genes in Zhenshan97
							Total	ja > in	N atlas highest	τ > 0.8			Total	Detected by SNEP
										Total	N atlas highest
Endosperm		12145	1652	1654		839	524	232	110	189	60		315	147
Anther		12316	2012	2180		934	410	170	58	136	26		524	186
Panicle		13072	1208	1168		930	452	239	58	102	13		478	259
Root		12671	2037	2202		1080	713	359	227	332	159		367	175
Leaf		12723	1846	1860		1497	1053	749	253	396	119		444	241
Total		19710	4106	9064		4097	2908	1415	706	1145	377		1189	523
Highly expressed in Zhenshan97
Tissue		Total	τ > 0.8 & not silenced in Nipponbare	Z atlas highest		jiDE genes
						Total jiDE	Changed-tissues jiDE genes						Silent genes in Nipponbare
							Total	in > ja	Z atlas highest	τ > 0.8			Total	Detected by SNEP
										Total	Z atlas highest
Endosperm		12480	1392	1029		783	561	435	77	212	26		222	43
Anther		12646	1604	2285		624	444	366	115	140	64		180	53
Panicle		13322	1083	973		740	577	426	69	158	30		163	49
Root		13159	1414	703		913	687	507	117	234	48		226	77
Leaf		12530	1073	1573		1122	852	425	108	202	44		270	79
Total		19420	3167	6563		3646	2893	1799	486	915	212		753	187
Tissue		Highly expressed in Nipponbare or Zhenshan97
		Total	Total jiDE genes	Changed-tissues jiDE genes	Global jiDE genes
Endosperm		13810	1204	667	537
Anther		14009	1240	536	704
Panicle		14548	1306	665	641
Root		14406	1459	866	593
Leaf		14142	1888	1174	714
Total		21431	5026	3084	1942
Differences of detected number of jiDE genes between NM and NZ combinations
Tissue		Similarly expressed in NM	Similarly expressed in NZ	Changed-tissues jiDE genes in NM	Changed-tissues jiDE genes in NZ		p value for changed-tissues jiDE genes between NM and NZ	Global jiDE genes in NM	Global jiDE genes in NM	p value for globals jiDE genes between NM and NZ
Endosperm		12612	12606	748		667	0.03946	533	537	0.9234
Anther		12126	12769	887		536	< 2.2E-16	888	704	7.939e-08
Panicle		13323	13242	645		665	0.536	632	641	0.7459
Root		12891	12947	1011		866	0.0009727	572	593	0.6174
Leaf		12618	12254	1161		1174	0.3619	707	714	0.4902
N atlas highest: number of genes that showed the highest expression at the respective tissue in 44 Nipponbare tissue expression atlas data.
M atlas highest: number of genes that showed the highest expression at the respective tissue in 36 Minghui63 tissue expression atlas data.
Z atlas highest: number of genes that showed the highest expression at the respective tissue in 39 Zhenshan97 tissue expression atlas data.
