# Supplementary material for: Global expression differences and tissue specific expression differences in rice evolution result in two contrasting types of differentially expressed genes
Source: BMC Genomics. 2015 Dec 23;16:1099. doi: 10.1186/s12864-015-2319-1 (PMC4690246; doi:10.1186/s12864-015-2319-1)
Supplement: Additional file 8: Table S4. — Molecular evolution of jiDE genes. (XLSX 61 kb) (XLSX 62 kb) [file 12864_2015_2319_MOESM8_ESM.xlsx]

## Sheet: Table S4
Table S4. Molecular evolution of jiDE genes.
All SFP probes, which were detected by SNEP analysis of the five tissues in the two combinations, were removed
reducing the number of target transcripts from 43,934 to 43,932.
Unmeasurable* means the estimated number of genes whose expression level cannot be evaluate in 93-11 by SNEP,
because number of SFP probes that were detected by 93-11 genome DNA hybridization [19] were greater than that of non-SFP probes in a set.
For estimation of the unmearurable genes, we used 26,936 true SFPs detected by SAM analysis [19].
Nipponbare vs Minghui63	All	Unmeasurable*		Niponbare High Expression
				jiSE	Unmeasurable*		jiDE
							changed-tissues	Unmeasurable*		Minghi63 silent	Unmeasurable*
	43932	920		15294	63		3324	11		1092	159
Nipponbare ORF predicted	35293	788		14609	60		3180	9		915	144
No otholog	2828	593		447	33		105	4		244	95
ORF not detected	3204	56		1005	2		179	1		121	12
Different protein length	6937	97		2249	12		481	2		210	23
Amino acid substitution	12667	38		5708	10		1274	2		238	14
Same protein sequence	9657	4		5200	3		1141	0		102	0
Conserved (Ka/Ks < 0.75)	15734	30		8299	12		1792	2		230	10
Neutral (0.75 ≤ Ka/Ks < 1.25)	1557	5		602	0		130	0		28	1
Rapid (1.25 ≤ Ka/Ks)	5033	7		2007	1		493	0		82	3
Mean of Ka	0.00296883			0.00161848			0.00171332			0.00548829
Mean of Ks	0.00521685			0.00416374			0.00456942			0.0105677
Nipponbare vsZhenshan97	All	Unmeasurable*		Niponbare High Expression
					Unmeasurable*		jiDE
				jiSE			changed-tissues	Unmeasurable*		Zhenshan97 silent	Unmeasurable*
	43932	920		15613	48		2908	20		1189	165
Nipponbare ORF predicted	35293	788		14941	44		2775	19		988	150
No otholog	2828	593		427	18		90	7		279	107
ORF not detected	3204	56		1047	2		149	2		109	11
Different protein length	6937	97		2308	11		417	6		215	20
Amino acid substitution	12667	38		5874	11		1102	4		244	11
Same protein sequence	9657	4		5285	2		1017	0		141	1
Conserved (Ka/Ks < 0.75)	15734	30		8458	12		1596	3		267	9
Neutral (0.75 ≤ Ka/Ks < 1.25)	1557	5		623	0		105	0		32	1
Rapid (1.25 ≤ Ka/Ks)	5033	7		2078	1		418	1		86	2
Mean of Ka	0.00296883			0.00162783			0.0017164			0.00482115
Mean of Ks	0.00521685			0.0041717			0.0047467			0.00892486
Nipponbare vsZhenshan97	All	Unmeasurable*		Minghi63 or Zhenshan97 silent
					Unmeasurable*
	43932	920		1451	191
Nipponbare ORF predicted	35293	788		1221	174
No otholog	2828	593		315	119
ORF not detected	3204	56		151	13
Different protein length	6937	97		276	27
Amino acid substitution	12667	38		316	14
Same protein sequence	9657	4		163	1
Conserved (Ka/Ks < 0.75)	15734	30		328	11
Neutral (0.75 ≤ Ka/Ks < 1.25)	1557	5		41	1
Rapid (1.25 ≤ Ka/Ks)	5033	7		110	3
Mean of Ka	0.00296883			0.00473004
Mean of Ks	0.00521685			0.00873932
