# Supplementary material for: Global expression differences and tissue specific expression differences in rice evolution result in two contrasting types of differentially expressed genes
Source: BMC Genomics. 2015 Dec 23;16:1099. doi: 10.1186/s12864-015-2319-1 (PMC4690246; doi:10.1186/s12864-015-2319-1)
Supplement: Additional file 13: Table S5. — Expression of transposable element (TE) related genes. (XLSX 45 kb) (XLSX 44 kb) [file 12864_2015_2319_MOESM13_ESM.xlsx]

## Sheet: Table S5
Table S5. Expression of transposable element (TE) related genes.
NM combination	Total		Nipponbare highly expressed genes in the five tissues									Minghui63 highly expressed genes in the five tissues
							jiDE									jiDE
			Total		jiSE		changed-tissues	p	Minghui63 silent	p		Total		jiSE		changed-tissues	p	Nipponbare silent	p
Total	43932		19710		15294		3324		1092			19996		15632		3337		1027
Annnotated	33824		18357		14374		3123		860			18479		14624		3132		723
TE related	1788		347		242		54	0.9186	51	< 2.2E-16		319		248		50	0.7517	21	0.02306
NZ combination	Total		Nipponbare highly expressed genes in the five tissues									Zhenshan97 highly expressed genes in the five tissues
							jiDE										jiDE
			Total		jiSE		changed-tissues	p	Zhenshan97 silent	p		Total		jiSE		changed-tissues	p	Nipponbare silent	p
Total	43932		19710		15613		2908		1189			19420		15774		2893		753
Annnotated	33824		18357		14702		2735		920			18047		14807		2720		520
TE related	1788		347		239		49	0.5867	59	< 2.2E-16		297		235		46	0.7534	16	0.01408
p values were calculated as TE related genes were the same proportion as in jiSE genes by Pearson's Chi-square tests with Yates's contimuity correction in R.
