# Supplementary material for: Global expression differences and tissue specific expression differences in rice evolution result in two contrasting types of differentially expressed genes
Source: BMC Genomics. 2015 Dec 23;16:1099. doi: 10.1186/s12864-015-2319-1 (PMC4690246; doi:10.1186/s12864-015-2319-1)
Supplement: Additional file 14: Table S6. — GO enrichment analysis of changed-tissues and global jiDE genes of the NM combination. (XLSX 16 kb) (XLSX 12 kb) [file 12864_2015_2319_MOESM14_ESM.xlsx]

## Sheet: Table S6
Table S6. GO enrichment analysis of changed-tissues and global jiDE genes of the NM combination.
GO enrichment analysis of non-silent genes					GO enrichment analysis of silent genes
p<0.01					p<0.01
2387 changed-tissues jiDE genes in the NM combination were GO assigned.					785 global jiDE genes in the NM combination were GO assigned.
GO_term	GO_domain	Num	p		GO_term	GO_domain	Num	p
response to stress	biological_process	62	1.59798e-07		apoptosis	biological_process	57	8.76375e-14
response to cold	biological_process	50	4.44566e-05		ATP binding	molecular_function	204	9.02006e-14
catalytic activity	molecular_function	290	0.000109252		protein tyrosine kinase activity	molecular_function	110	1.20286e-13
sequence-specific DNA binding transcription factor activity	molecular_function	114	0.000316121		protein kinase activity	molecular_function	112	2.69337e-13
response to hydrogen peroxide	biological_process	14	0.000386504		protein phosphorylation	biological_process	114	2.85648e-13
lipid binding	molecular_function	19	0.00050786		protein serine/threonine kinase activity	molecular_function	111	2.91896e-13
response to salt stress	biological_process	62	0.00050944		defense response	biological_process	61	5.24824e-13
lipid transport	biological_process	26	0.000684493		nucleotide binding	molecular_function	148	1.92798e-09
chloroplast	cellular_component	233	0.00090101		sugar binding	molecular_function	25	1.91858e-08
chloroplast thylakoid membrane	cellular_component	46	0.00104828		receptor activity	molecular_function	39	2.62894e-06
thylakoid	cellular_component	36	0.0012642		recognition of pollen	biological_process	13	2.64898e-05
response to heat	biological_process	21	0.00145065		kinase activity	molecular_function	68	8.79545e-05
thylakoid lumen	cellular_component	14	0.00228196		oligopeptide transport	biological_process	13	0.000220521
lipoxygenase activity	molecular_function	8	0.00228661		nucleoside-triphosphatase activity	molecular_function	35	0.00161913
response to water deprivation	biological_process	28	0.00244355		protein binding	molecular_function	92	0.00244795
chloroplast membrane	cellular_component	7	0.00276519		response to growth hormone stimulus	biological_process	5	0.00291318
carbohydrate metabolic process	biological_process	93	0.00298261		transmembrane receptor protein serine/threonine kinase activity	molecular_function	5	0.00291318
chitin catabolic process	biological_process	12	0.00344128		de-etiolation	biological_process	5	0.00402894
response to wounding	biological_process	27	0.00395462		aspartic-type endopeptidase activity	molecular_function	16	0.0041882
cell wall	cellular_component	80	0.00397998		lateral root development	biological_process	6	0.00442503
chloroplast stroma	cellular_component	64	0.00416775		quercetin 3-O-glucosyltransferase activity	molecular_function	3	0.00882345
chitinase activity	molecular_function	13	0.00537854
peptidase inhibitor activity	molecular_function	8	0.00563111
apoplast	cellular_component	57	0.00627753
chloroplast envelope	cellular_component	63	0.00629256
abscisic acid mediated signaling pathway	biological_process	13	0.00638492
extracellular matrix	cellular_component	6	0.00684644
oxylipin biosynthetic process	biological_process	8	0.00732055
lipid biosynthetic process	biological_process	14	0.00758803
response to fungus	biological_process	11	0.00839391
plant-type cell wall	cellular_component	38	0.00844761
photosynthesis, light harvesting	biological_process	7	0.00977664
No common GO_terms between changed-tissues and global jiDE genes
