# Supplementary material for: Global expression differences and tissue specific expression differences in rice evolution result in two contrasting types of differentially expressed genes
Source: BMC Genomics. 2015 Dec 23;16:1099. doi: 10.1186/s12864-015-2319-1 (PMC4690246; doi:10.1186/s12864-015-2319-1)
Supplement: Additional file 15: Table S7. — GO enrichment analysis of global jiDE genes of the NM combination. (XLSX 57 kb) (XLSX 52 kb) [file 12864_2015_2319_MOESM15_ESM.xlsx]

## Sheet: Table S7
	Table S7. GO enrichment analysis of global jiDE genes of the NM comvination.
	GO enrichment analysis of silent genes						GO enrichment analysis of silent genes
	p<0.01						p<0.01
	427 Minghui63 silent genes were GO assigned.						358 Nipponbare silent genes were GO assigned.
	GO_term	GO_domain	Num	p			GO_term	GO_domain	Num	p
	apoptosis	biological_process	43	7.08788e-15		*	protein tyrosine kinase activity	molecular_function	53	7.31514e-09
*	defense response	biological_process	44	3.08e-13		*	protein serine/threonine kinase activity	molecular_function	53	1.76946e-08
*	ATP binding	molecular_function	123	1.07139e-10		*	protein phosphorylation	biological_process	54	2.4217e-08
*	nucleotide binding	molecular_function	94	8.06484e-09		*	protein kinase activity	molecular_function	53	2.52664e-08
*	protein kinase activity	molecular_function	59	5.37817e-07		*	sugar binding	molecular_function	15	2.16208e-07
*	protein phosphorylation	biological_process	60	5.88958e-07			recognition of pollen	biological_process	9	1.28574e-05
*	protein tyrosine kinase activity	molecular_function	57	6.93717e-07		*	receptor activity	molecular_function	21	2.52476e-05
*	protein serine/threonine kinase activity	molecular_function	58	7.79756e-07		*	ATP binding	molecular_function	81	3.34713e-05
	nucleoside-triphosphatase activity	molecular_function	26	0.000132823			transmembrane receptor protein serine/threonine kinase activity	molecular_function	5	7.54275e-05
	response to growth hormone stimulus	biological_process	4	0.00213233			oligopeptide transport	biological_process	8	0.000365582
	DNA integration	biological_process	7	0.00267136			response to salicylic acid stimulus	biological_process	5	0.00279548
	de-etiolation	biological_process	4	0.00282302		*	kinase activity	molecular_function	31	0.0031489
	cysteine-type peptidase activity	molecular_function	8	0.00288596			carbon-nitrogen ligase activity, with glutamine as amido-N-donor	molecular_function	3	0.00557196
*	sugar binding	molecular_function	10	0.0030944		*	nucleotide binding	molecular_function	54	0.00674596
*	kinase activity	molecular_function	37	0.00480125			protein binding	molecular_function	44	0.00677834
	RNA-dependent DNA replication	biological_process	7	0.00488905		*	defense response	biological_process	17	0.00840206
	RNA-directed DNA polymerase activity	molecular_function	7	0.00675772
*	receptor activity	molecular_function	18	0.00747249
	ARF guanyl-nucleotide exchange factor activity	molecular_function	2	0.00890512
	beta-lactamase activity	molecular_function	2	0.00890512
	regulation of ARF protein signal transduction	biological_process	2	0.00890512
*	commonly enriched terms
	10/21 terms were common to those of the Nipponbare silent genes.						10/16 terms were common to those of the Minghui63 silent genes.
