# Supplementary material for: Global expression differences and tissue specific expression differences in rice evolution result in two contrasting types of differentially expressed genes
Source: BMC Genomics. 2015 Dec 23;16:1099. doi: 10.1186/s12864-015-2319-1 (PMC4690246; doi:10.1186/s12864-015-2319-1)
Supplement: Additional file 16: Table S8. — GO enrichment analysis of global jiDE genes of the NZ combination. (XLSX 53 kb) (XLSX 49 kb) [file 12864_2015_2319_MOESM16_ESM.xlsx]

## Sheet: Table S8
	Table S8. GO enrichment analysis of global jiDE genes of the NZ combination.
	GO enrichment analysis of Zhenshan97 silent genes						GO enrichment analysis of Nipponbare silent genes
	p<0.01						p<0.01
	Zhenshan97 silent 439 genes were GO assigned.						Nipponbare silent 279 genes were GO assigned.
	GO_term	GO_domain	Num	p			GO_term	GO_domain	Num	p
*	defense response	biological_process	40	4.09722e-11		*	defense response	biological_process	21	1.4678e-05
*	apoptosis	biological_process	36	8.41957e-11		*	apoptosis	biological_process	18	5.10672e-05
*	ATP binding	molecular_function	111	8.2199e-08			oligopeptide transport	biological_process	8	8.10264e-05
*	protein kinase activity	molecular_function	57	1.79451e-06			recognition of pollen	biological_process	7	0.000125908
*	protein serine/threonine kinase activity	molecular_function	56	2.58937e-06		*	ATP binding	molecular_function	64	0.000241174
*	protein phosphorylation	biological_process	57	3.80359e-06		*	protein tyrosine kinase activity	molecular_function	33	0.000357063
*	protein tyrosine kinase activity	molecular_function	54	4.72061e-06			sugar binding	molecular_function	9	0.000387672
	nucleotide binding	molecular_function	81	1.21339e-05		*	protein serine/threonine kinase activity	molecular_function	33	0.000569979
	DNA integration	biological_process	10	2.25526e-05		*	protein kinase activity	molecular_function	33	0.000687535
	cysteine-type peptidase activity	molecular_function	10	0.000169296		*	protein phosphorylation	biological_process	33	0.00104792
	RNA-dependent DNA replication	biological_process	9	0.000270364			O-methyltransferase activity	molecular_function	4	0.00351907
	receptor activity	molecular_function	22	0.000274958			transmembrane receptor protein serine/threonine kinase activity	molecular_function	3	0.00432426
	RNA-directed DNA polymerase activity	molecular_function	9	0.000419006			ATP-dependent peptidase activity	molecular_function	4	0.00506885
	kinase activity	molecular_function	41	0.000463815			response to salicylic acid stimulus	biological_process	4	0.00701959
	nucleoside-triphosphatase activity	molecular_function	22	0.00282153
	aspartic-type endopeptidase activity	molecular_function	11	0.00364858
	pectinesterase activity	molecular_function	7	0.00555451
	monooxygenase activity	molecular_function	16	0.00687804
	cysteine-type endopeptidase activity	molecular_function	6	0.00806905
	beta-lactamase activity	molecular_function	2	0.00878396
	heme binding	molecular_function	20	0.00942307
*	commonly enriched terms
	7/21 terms were common to those of the Nipponbare silent genes.						7/14 terms were common to those of the Zhenshan97 silent genes.
