# Supplementary material for: Global expression differences and tissue specific expression differences in rice evolution result in two contrasting types of differentially expressed genes
Source: BMC Genomics. 2015 Dec 23;16:1099. doi: 10.1186/s12864-015-2319-1 (PMC4690246; doi:10.1186/s12864-015-2319-1)
Supplement: Additional file 17: Table S9. — GO enrichment analysis of tissue specific changed-tissues jiDE genes of the NM combination. (XLSX 49 kb) (XLSX 47 kb) [file 12864_2015_2319_MOESM17_ESM.xlsx]

## Sheet: Table S9
		Table S9. GO enrichment analysis of tissue specific changed-tissues jiDE genes of the NM combination.
		In these GO enrichment analysis, we performed Fisher's exact test to infer enrichment compared with the highly expressed genes.
		j > i						j < i
		p<0.01						p<0.01
	*	commonly enriched terms in the same tissue.					*	commonly enriched terms in the same tissue.
		Endosperm (176 out of 282 Nipponbare higher expressed jiDE genes were GO assigned.)						Endosperm (313 out of 466 Minghui63 higher expressed jiDE genes were GO assigned.)
		GO_term	GO_domain	Num	p			GO_term	GO_domain	Num	p
		response to stress	biological_process	12	1.24e-05			2 iron, 2 sulfur cluster binding	molecular_function	5	0.00103277
		protein folding	biological_process	11	0.000203872			glycogen biosynthetic process	biological_process	4	0.00190305
		protein homooligomerization	biological_process	6	0.000231265			metal ion transport	biological_process	6	0.00721939
		response to water deprivation	biological_process	7	0.000766404			iron ion binding	molecular_function	15	0.00957349
		response to heat	biological_process	6	0.000779587
		enzyme inhibitor activity	molecular_function	4	0.00100847
		extracellular region	cellular_component	8	0.00115789			9,416 out of 13,893 highly expressed genes in Nipponbare or Minghui63 endosprem were GO assigned.
		lipid transport	biological_process	5	0.00123279
		pectinesterase activity	molecular_function	4	0.00132893
		hydrogen peroxide catabolic process	biological_process	3	0.00182711
		defense response	biological_process	6	0.00329598
		hydrolase activity, acting on ester bonds	molecular_function	5	0.00333269
		lipid binding	molecular_function	4	0.0036652
		DNA metabolic process	biological_process	3	0.00643642
		response to high light intensity	biological_process	3	0.00726512
		ethylene biosynthetic process	biological_process	2	0.00730729
		unfolded protein binding	molecular_function	6	0.0078937
		Anther (233 out of 336 Nipponbare higher expressed jiDE genes were GO assigned.)						Anther (327 out of 551 Minghui63 higher expressed jiDE genes were GO assigned.)
		GO_term	GO_domain	Num	p			GO_term	GO_domain	Num	p
		response to stress	biological_process	15	4.22e-06			defense response	biological_process	8	0.00301668
		lipid transport	biological_process	7	6.83e-05			response to biotic stimulus	biological_process	3	0.003454
		transferase activity, transferring acyl groups other than amino-acyl groups	molecular_function	8	0.000129848			hydrolase activity, acting on carbon-nitrogen (but not peptide) bonds	molecular_function	3	0.00713552
		lipid binding	molecular_function	6	0.000197838
		secretion by cell	biological_process	4	0.000952405
		cytoplasmic membrane-bounded vesicle	cellular_component	4	0.00116796			9,075 out of 13,901 highly expressed genes in Nipponbare or Minghui63 anther were GO assigned.
		heat acclimation	biological_process	3	0.00195492
		cuticle development	biological_process	3	0.00195492
		hydrolase activity, acting on ester bonds	molecular_function	6	0.00219314
		response to heat	biological_process	6	0.0039831
		protein folding	biological_process	10	0.00402294
		lipid metabolic process	biological_process	8	0.0059918
		chromosome	cellular_component	6	0.00763989
		protein homooligomerization	biological_process	5	0.00802135
		response to cold	biological_process	9	0.00854589
		Panicle (140 out of 246 Nipponbare higher expressed jiDE genes were were GO assigned.)						Panicle (240 out of 399 Minghui63 higher expressed jiDE genes were GO assigned.)
		GO_term	GO_domain	Num	p			GO_term	GO_domain	Num	p
	*	response to stress	biological_process	12	1.16397e-06			acid phosphatase activity	molecular_function	6	1.01649e-05
		protein folding	biological_process	12	1.2054e-05			response to water	biological_process	4	3.53565e-05
		photosynthesis, light harvesting	biological_process	3	0.00102195			response to water deprivation	biological_process	9	3.64663e-05
		DNA binding	molecular_function	30	0.00102411			regulation of stomatal movement	biological_process	5	0.000565308
		response to heat	biological_process	5	0.00311543			extracellular region	cellular_component	10	0.000597986
		unfolded protein binding	molecular_function	6	0.00390445			rhythmic process	biological_process	3	0.00130301
		protein homooligomerization	biological_process	4	0.00542325			peptidase inhibitor activity	molecular_function	3	0.00218927
		response to high light intensity	biological_process	3	0.00639965			metal ion binding	molecular_function	30	0.00253441
		response to hydrogen peroxide	biological_process	3	0.00788963			serine-type endopeptidase inhibitor activity	molecular_function	3	0.00274335
		1,3-beta-D-glucan biosynthetic process	biological_process	2	0.00896822			lipid transport	biological_process	5	0.0028726
		1,3-beta-D-glucan synthase activity	molecular_function	2	0.00896822			abscisic acid mediated signaling pathway	biological_process	4	0.00373892
		1,3-beta-D-glucan synthase complex	cellular_component	2	0.00896822			sexual reproduction	biological_process	3	0.00409151
								voltage-gated chloride channel activity	molecular_function	3	0.00489186
								response to abscisic acid stimulus	biological_process	8	0.00525716
		9,851 out of 14,600 highly expressed genes in Nipponbare or Minghui63 panicle were GO assigned.						calcium ion binding	molecular_function	10	0.00551023
								leaf development	biological_process	4	0.00711184
							*	response to stress	biological_process	8	0.0072026
								chloride transport	biological_process	3	0.00782934
								unsaturated fatty acid biosynthetic process	biological_process	2	0.00843803
								protein serine/threonine phosphatase complex	cellular_component	4	0.00936983
								peroxidase activity	molecular_function	5	0.0093868
		Root (262 out of 400 Nipponbare higher expressed jiDE genes were GO assigned.)						Root (443 out of 611 Minghui63 higher expressed jiDE genes were GO assigned.)
		GO_term	GO_domain	Num	p			GO_term	GO_domain	Num	p
		response to stress	biological_process	18	3.64098e-08			extracellular matrix	cellular_component	6	1.17306e-05
		sequence-specific DNA binding transcription factor activity	molecular_function	25	2.87123e-07			extracellular region	cellular_component	22	1.71375e-05
		response to hydrogen peroxide	biological_process	6	7.6379e-05			serine-type endopeptidase inhibitor activity	molecular_function	7	2.13195e-05
		regulation of transcription, DNA-dependent	biological_process	24	0.000563522			iron ion binding	molecular_function	33	3.83516e-05
	*	oxidoreductase activity	molecular_function	30	0.00139667			nutrient reservoir activity	molecular_function	9	8.55865e-05
		response to high light intensity	biological_process	4	0.00141839		*	catalytic activity	molecular_function	74	0.000124928
		chromosome	cellular_component	7	0.00151704			peroxidase activity	molecular_function	15	0.000362117
	*	catalytic activity	molecular_function	40	0.00306864			peptidase inhibitor activity	molecular_function	5	0.000371598
	*	cation binding	molecular_function	8	0.00426342			response to oxidative stress	biological_process	19	0.000391442
		response to biotic stimulus	biological_process	3	0.00437707		*	oxidoreductase activity	molecular_function	51	0.000391921
		DNA binding	molecular_function	38	0.00678235			transferase activity	molecular_function	51	0.00044256
	*	heme binding	molecular_function	12	0.00861621			carbohydrate metabolic process	biological_process	27	0.000568575
		iron ion transport	biological_process	3	0.00870979			cell wall	cellular_component	27	0.000784995
		cellular response to phosphate starvation	biological_process	4	0.00887065			calcium ion binding	molecular_function	23	0.00137076
								apoplast	cellular_component	19	0.00155628
								photosynthesis	biological_process	6	0.00156191
		10,208 out of 14,474 highly expressed genes in Nipponbare or Minghui63 panicle were GO assigned.						hydrolase activity, hydrolyzing O-glycosyl compounds	molecular_function	17	0.00162076
								electron carrier activity	molecular_function	31	0.00173976
								chitin catabolic process	biological_process	5	0.00224351
								dioxygenase activity	molecular_function	3	0.00344929
								prephenate dehydratase activity	molecular_function	3	0.00344929
								methionine biosynthetic process	biological_process	4	0.00462133
								lateral root development	biological_process	5	0.00468721
								metabolic process	biological_process	57	0.00471622
								beta-amylase activity	molecular_function	3	0.00501405
								response to wounding	biological_process	10	0.00503152
								O-methyltransferase activity	molecular_function	4	0.0057475
								pyridoxal phosphate binding	molecular_function	10	0.00678012
							*	heme binding	molecular_function	19	0.00689485
								L-phenylalanine biosynthetic process	biological_process	3	0.00694207
								chitinase activity	molecular_function	5	0.00746194
								oxidoreductase activity, acting on single donors with incorporation of molecular oxygen, incorporation of two atoms of oxygen	molecular_function	5	0.00746194
							*	cation binding	molecular_function	11	0.00873316
								response to light intensity	biological_process	3	0.0092517
		Leaf (452 out of 682 Nipponbare higher expressed jiDE genes were GO assigned.)						Leaf (321 out of 479 Minghui63 higher expressed jiDE genes were GO assigned.)
		GO_term	GO_domain	Num	p			GO_term	GO_domain	Num	p
		sequence-specific DNA binding transcription factor activity	molecular_function	46	8.75e-14			thylakoid lumen	cellular_component	8	0.000116072
		DNA binding	molecular_function	83	4.17e-08			chloroplast stroma	cellular_component	25	0.000137624
		sequence-specific DNA binding	molecular_function	29	1.06e-07			chloroplast	cellular_component	69	0.000227761
		response to stress	biological_process	21	2.59e-06			chloroplast thylakoid lumen	cellular_component	6	0.000287774
		nucleus	cellular_component	96	4.77e-05			maintenance of floral meristem identity	biological_process	4	0.000348589
		regulation of transcription, DNA-dependent	biological_process	37	0.000205413			maintenance of inflorescence meristem identity	biological_process	4	0.000348589
		oxidoreductase activity, acting on single donors with incorporation of molecular oxygen, incorporation of two atoms of oxygen	molecular_function	6	0.000470907			floral meristem determinacy	biological_process	4	0.000508919
		ciliary or flagellar motility	biological_process	7	0.000632698			iron ion transport	biological_process	4	0.000975005
		bacterial-type flagellum	cellular_component	6	0.000899562			metal ion transport	biological_process	8	0.00121935
		response to chitin	biological_process	4	0.00114498			thylakoid	cellular_component	13	0.00158198
		lipoxygenase activity	molecular_function	4	0.00114498			cell wall	cellular_component	18	0.00158577
		response to salt stress	biological_process	21	0.00172182			chloroplast thylakoid membrane	cellular_component	16	0.00189583
		response to cold	biological_process	16	0.0020565			hydrolase activity, hydrolyzing O-glycosyl compounds	molecular_function	10	0.00254165
		oxylipin biosynthetic process	biological_process	4	0.00216515			apoplast	cellular_component	14	0.00270868
		homoiothermy	biological_process	40	0.00275903			catalytic activity	molecular_function	54	0.00274222
		ice binding	molecular_function	40	0.00275903			protein heterodimerization activity	molecular_function	4	0.0033002
		response to freezing	biological_process	40	0.0032707			developmental process	biological_process	3	0.00511413
		ubiquitin ligase complex	cellular_component	8	0.00339275			cation binding	molecular_function	7	0.00988341
		abscisic acid mediated signaling pathway	biological_process	6	0.00349604
		response to wounding	biological_process	9	0.00478116
		response to fungus	biological_process	5	0.00649382			9,876 out of 14,486 highly expressed genes in Nipponbare or Minghui63 leaf were GO assigned.
		response to osmotic stress	biological_process	7	0.00698513
		protein ubiquitination	biological_process	8	0.00731163
		ubiquitin-protein ligase activity	molecular_function	9	0.00842104
		response to bacterium	biological_process	6	0.00954577
