# Supplementary material for: Global expression differences and tissue specific expression differences in rice evolution result in two contrasting types of differentially expressed genes
Source: BMC Genomics. 2015 Dec 23;16:1099. doi: 10.1186/s12864-015-2319-1 (PMC4690246; doi:10.1186/s12864-015-2319-1)
Supplement: Additional file 18: Table S10. — GO enrichment analysis of tissue specific changed-tissues jiDE genes of the NZ combination. (XLSX 45 kb) (XLSX 41 kb) [file 12864_2015_2319_MOESM18_ESM.xlsx]

## Sheet: Table S10
			Table S10. GO enrichment analysis of tissue specific changed-tissues jiDE genes of the NZ combination.
			In these GO enrichment analysis, we performed Fisher's exact test to infer enrichment compared with the highly expressed genes.
			j > i						j < i
			p<0.01						p<0.01
		*	commonly enriched terms in the same tissue.					*	commonly enriched terms in the same tissue.
		Endosperm (132 out of 232 Nipponbare higher expressed jiDE genes were GO assigned.)						Endosperm (277 out of 435 Zhenshan97 higher expressed jiDE genes were GO assigned.)
			GO_term	GO_domain	Num	p			GO_term	GO_domain	Num	p
			response to stress	biological_process	12	5.92e-07			thylakoid	cellular_component	11	0.00155896
			response to high light intensity	biological_process	5	1.53e-05			thylakoid lumen	cellular_component	5	0.0026873
			response to hydrogen peroxide	biological_process	5	3.76e-05			plastoglobule	cellular_component	5	0.00387869
			response to heat	biological_process	6	0.000172908			chloroplast envelope	cellular_component	17	0.004069
			protein homooligomerization	biological_process	4	0.00341609			metal ion transport	biological_process	6	0.00456398
			enzyme inhibitor activity	molecular_function	3	0.00353617			response to nematode	biological_process	5	0.00882348
			ethylene biosynthetic process	biological_process	2	0.0040603
			extracellular region	cellular_component	6	0.00444965			9,353 out of 13,810 highly expressed genes in Nipponbare or Zhenshan97 endosprem were GO assigned.
			pectinesterase activity	molecular_function	3	0.00489968
			iron ion transport	biological_process	2	0.00641901
		Anther (118 out of 170 Nipponbare higher expressed jiDE genes were GO assigned.)						Anther (213 out of 366 Zhenshan97 higher expressed jiDE genes were GO assigned.)
			GO_term	GO_domain	Num	p			GO_term	GO_domain	Num	p
			response to stress	biological_process	11	1.96e-06			defense response to fungus, incompatible interaction	biological_process	6	2.03e-05
			hydrolase activity, acting on ester bonds	molecular_function	4	0.00393681			defense response to fungus	biological_process	5	0.00236903
			structural constituent of ribosome	molecular_function	9	0.00889014			response to virus	biological_process	3	0.00387468
									metabolic process	biological_process	33	0.00569934
			9,394 out of 14,009 highly expressed genes in Nipponbare or Zhenshan97 anther were GO assigned.						chitin catabolic process	biological_process	3	0.00575564
									chitinase activity	molecular_function	3	0.00686774
									calcium ion binding	molecular_function	11	0.00881979
		Panicle (132 out of 239 Nipponbare higher expressed jiDE genes were GO assigned.)						Panicle (251 out of 426 Zhenshan97 higher expressed jiDE genes were GO assigned.)
			GO_term	GO_domain	Num	p			GO_term	GO_domain	Num	p
			response to stress	biological_process	13	9e-08			lipid transport	biological_process	9	2.25e-06
			hydrolase activity, hydrolyzing O-glycosyl compounds	molecular_function	9	5.84e-05			lipid binding	molecular_function	7	9.69e-06
			response to heat	biological_process	6	0.000336517			acid phosphatase activity	molecular_function	5	0.000166438
			heat acclimation	biological_process	3	0.000706897			response to water deprivation	biological_process	8	0.00049552
			protein folding	biological_process	9	0.000801408			peroxidase activity	molecular_function	7	0.000504043
			motor activity	molecular_function	5	0.000813146			oxidoreductase activity	molecular_function	27	0.000563442
			microtubule motor activity	molecular_function	5	0.000813146			response to oxidative stress	biological_process	9	0.00203865
			cellular glucan metabolic process	biological_process	3	0.00110123			electron carrier activity	molecular_function	15	0.00225645
			xyloglucan:xyloglucosyl transferase activity	molecular_function	3	0.00110123			calcium ion binding	molecular_function	11	0.00404638
			microtubule-based movement	biological_process	5	0.00144442			heme binding	molecular_function	8	0.004738
			DNA replication	biological_process	5	0.00193635			sexual reproduction	biological_process	3	0.00570891
			intramolecular transferase activity	molecular_function	2	0.00392507			iron ion binding	molecular_function	12	0.00642181
			cation binding	molecular_function	5	0.0041411			voltage-gated chloride channel activity	molecular_function	3	0.00681235
			microtubule	cellular_component	5	0.0041411			fatty acid metabolic process	biological_process	3	0.00937533
			response to high light intensity	biological_process	3	0.00501392
			protein stabilization	biological_process	2	0.00518479			9,831 out of 14,548 highly expressed genes in Nipponbare or Zhenshan97 panicle were GO assigned.
			response to hydrogen peroxide	biological_process	3	0.00624502
			anchored to plasma membrane	cellular_component	3	0.00692208
		Root (237 out of 359 Nipponbare higher expressed jiDE genes were GO assigned.)						Root (368 out of 507 Zhenshan97 higher expressed jiDE genes were GO assigned.)
			GO_term	GO_domain	Num	p			GO_term	GO_domain	Num	p
			response to stress	biological_process	15	3.61169e-06			serine-type endopeptidase inhibitor activity	molecular_function	7	7.56822e-06
			response to hydrogen peroxide	biological_process	6	6.23978e-05		*	catalytic activity	molecular_function	65	1.90832e-05
			protein homooligomerization	biological_process	8	0.000169209			peroxidase activity	molecular_function	14	9.90076e-05
			sequence-specific DNA binding transcription factor activity	molecular_function	18	0.000376929			response to oxidative stress	biological_process	17	0.000167074
			defense response	biological_process	11	0.000694538			peptidase inhibitor activity	molecular_function	5	0.000192038
			cation binding	molecular_function	9	0.000808607			iron ion binding	molecular_function	26	0.000253539
		*	response to high light intensity	biological_process	4	0.00123885			chitin catabolic process	biological_process	5	0.000881789
		*	hydrolase activity, hydrolyzing O-glycosyl compounds	molecular_function	11	0.00140356			oxidoreductase activity	molecular_function	41	0.0010259
			type I hypersensitivity	biological_process	7	0.00193827			dicarboxylic acid transport	biological_process	7	0.00156266
		*	catalytic activity	molecular_function	39	0.0022611			sodium:dicarboxylate symporter activity	molecular_function	7	0.00156266
			response to biotic stimulus	biological_process	3	0.00321107			dioxygenase activity	molecular_function	3	0.00188809
		*	carbohydrate metabolic process	biological_process	15	0.0036374			methionine biosynthetic process	biological_process	4	0.00216082
			iron ion transport	biological_process	3	0.00674173			O-methyltransferase activity	molecular_function	4	0.00216082
								*	hydrolase activity, hydrolyzing O-glycosyl compounds	molecular_function	14	0.00225129
									calcium ion binding	molecular_function	19	0.00232368
			10,155 out of 14,406 highly expressed genes in Nipponbare or Zhenshan97 root were GO assigned.						extracellular region	cellular_component	14	0.00292455
									chitinase activity	molecular_function	5	0.00306953
									electron carrier activity	molecular_function	25	0.00354495
									heme binding	molecular_function	17	0.00356618
									transferase activity	molecular_function	39	0.00411042
								*	carbohydrate metabolic process	biological_process	20	0.00500479
								*	response to light intensity	biological_process	3	0.0051556
									metabolic process	biological_process	47	0.00554358
									cellular amino acid biosynthetic process	biological_process	6	0.00593274
									copper ion binding	molecular_function	14	0.00625974
									response to iron ion	biological_process	3	0.00849644
									carboxy-lyase activity	molecular_function	4	0.00926726
		Leaf (520 out of 749 Nipponbare higher expressed jiDE genes were GO assigned.)						Leaf (290 out of 425 Zhenshan97 higher expressed jiDE genes were GO assigned.)
			GO_term	GO_domain	Num	p			GO_term	GO_domain	Num	p
			sequence-specific DNA binding transcription factor activity	molecular_function	47	5.12338e-12			chloroplast	cellular_component	82	2.24e-09
			response to stress	biological_process	26	4.86715e-08			chlorophyll biosynthetic process	biological_process	7	1.6e-05
			DNA binding	molecular_function	91	1.42449e-07			zinc ion transmembrane transporter activity	molecular_function	5	2.7e-05
			sequence-specific DNA binding	molecular_function	28	6.36305e-06			chloroplast envelope	cellular_component	25	2.93e-05
			response to freezing	biological_process	51	0.000203623			zinc ion transport	biological_process	5	4.09e-05
			response to chitin	biological_process	5	0.00026601			thylakoid	cellular_component	15	4.7e-05
			homoiothermy	biological_process	50	0.000281167			chloroplast stroma	cellular_component	24	6.5e-05
			ice binding	molecular_function	50	0.000281167			chloroplast thylakoid membrane	cellular_component	18	6.52e-05
			transferase activity, transferring acyl groups other than amino-acyl groups	molecular_function	10	0.000318062			chloroplast thylakoid lumen	cellular_component	6	0.000165455
			protein serine/threonine phosphatase complex	cellular_component	8	0.000902665			metal ion transport	biological_process	8	0.000505708
			fatty acid biosynthetic process	biological_process	11	0.000971991			metabolic process	biological_process	46	0.000883978
			protein serine/threonine phosphatase activity	molecular_function	8	0.00106147			metal ion transmembrane transporter activity	molecular_function	5	0.0011871
			protein tyrosine kinase activity	molecular_function	44	0.00124585			catalytic activity	molecular_function	50	0.00140152
			electron carrier activity	molecular_function	31	0.00129515			thylakoid lumen	cellular_component	6	0.00181432
			ciliary or flagellar motility	biological_process	7	0.00165177			fruit development	biological_process	4	0.00184127
			nucleus	cellular_component	99	0.00174057			plastoglobule	cellular_component	6	0.00204728
			ubiquitin ligase complex	cellular_component	9	0.00178201			maintenance of floral meristem identity	biological_process	3	0.00285139
			bacterial-type flagellum	cellular_component	6	0.00209349			maintenance of inflorescence meristem identity	biological_process	3	0.00285139
			lipoxygenase activity	molecular_function	4	0.00292596			response to cytokinin stimulus	biological_process	4	0.00334912
			protein kinase activity	molecular_function	44	0.00325989			floral meristem determinacy	biological_process	3	0.00383237
			regulation of transcription, DNA-dependent	biological_process	37	0.00328949			cytoplasmic membrane-bounded vesicle	cellular_component	4	0.0047217
			response to cold	biological_process	17	0.003385			cytosolic ribosome	cellular_component	13	0.00522785
			protein phosphorylation	biological_process	45	0.00354682			plastid	cellular_component	16	0.00561539
			oxylipin biosynthetic process	biological_process	4	0.00393755			iron ion transport	biological_process	3	0.00634767
			protein ubiquitination	biological_process	9	0.0040077
			protein serine/threonine kinase activity	molecular_function	43	0.00460169
			protein dephosphorylation	biological_process	9	0.00493347			9,592 out of 14,142 highly expressed genes in Nipponbare or Zhenshan97 leaf were GO assigned.
			ammonia ligase activity	molecular_function	3	0.00552907
			ammonia-lyase activity	molecular_function	3	0.00552907
			exocytosis	biological_process	5	0.00558422
			ubiquitin-protein ligase activity	molecular_function	10	0.00587282
			phenylpropanoid metabolic process	biological_process	4	0.00661642
			L-phenylalanine catabolic process	biological_process	3	0.00799139
			oxidation-reduction process	biological_process	37	0.00870212
			oxidoreductase activity, acting on single donors with incorporation of molecular oxygen, incorporation of two atoms of oxygen	molecular_function	5	0.00938526
			exocyst	cellular_component	5	0.00938526
