# Supplementary material for: Global expression differences and tissue specific expression differences in rice evolution result in two contrasting types of differentially expressed genes
Source: BMC Genomics. 2015 Dec 23;16:1099. doi: 10.1186/s12864-015-2319-1 (PMC4690246; doi:10.1186/s12864-015-2319-1)
Supplement: Additional file 20: Table S11. — Expression types of global DE genes among the three strains. (XLSX 49 kb) (XLSX 45 kb) [file 12864_2015_2319_MOESM20_ESM.xlsx]

## Sheet: Table S11
Table S11. Expression types of global DE genes among the three strains.
	Total global DE genes			Unique expression in Nipponbare							Unique expression in Minghui63							Unique expression in Zhenshan97
Tissue				Total	%	Silent only in Nipponbare		Expressed only in Nipponbare			Total	%	Silent only in Minghui63		Expressed only in Minghui63			Total	%	Silent only in Zhenshan97		Expressed only in Zhenshan97
Endosperm	745			471	0.632215	238		233			142	0.190604	113		29			132	0.177181	110		22
Anther	1248			619	0.495994	275		344			333	0.266827	120		213			296	0.237179	266		30
Panicle	901			535	0.593785	172		363			193	0.214206	159		34			173	0.192009	141		32
Root	799			489	0.612015	226		263			146	0.182728	122		24			164	0.205257	134		30
Leaf	1011			633	0.626113	305		328			163	0.161227	117		46			215	0.212661	163		52
Total	2931			1622	0.553395	792		830			675	0.230297	356		319			634	0.216308	495		139
