# Supplementary material for: Global expression differences and tissue specific expression differences in rice evolution result in two contrasting types of differentially expressed genes
Source: BMC Genomics. 2015 Dec 23;16:1099. doi: 10.1186/s12864-015-2319-1 (PMC4690246; doi:10.1186/s12864-015-2319-1)
Supplement: Additional file 22: Table S12. — Commonly detected changed-tissues jiDE genes between the NM and NZ combinations. (XLSX 53 kb) (XLSX 49 kb) [file 12864_2015_2319_MOESM22_ESM.xlsx]

## Sheet: Table S12
Table S12. Commonly detected changed-tissues jiDE genes between the NM and NZ combinations.
	Total jiDE genes		only NM*		Common	%		only NZ†
Endosperm	929		284		446	0.480086		199
Anther	1177		661		191	0.162277		325
Panicle	941		314		312	0.331562		315
Root	1174		338		651	0.554514		185
Leaf	1612		464		670	0.415633		478
Total	4397		1399		2036	0.463043		962
* jiDE genes only detected in the NM combination.
† jiDE genes only detected in the NZ combination.
