# Supplementary material for: Global expression differences and tissue specific expression differences in rice evolution result in two contrasting types of differentially expressed genes
Source: BMC Genomics. 2015 Dec 23;16:1099. doi: 10.1186/s12864-015-2319-1 (PMC4690246; doi:10.1186/s12864-015-2319-1)
Supplement: Additional file 23: Table S13. — Details of expression quantitative trait loci (eQTLs) detected global Minghui63-Zhenshan97 differentially expressed (MZDE) genes. (XLSX 45 kb) (XLSX 17 kb) [file 12864_2015_2319_MOESM23_ESM.xlsx]

## Sheet: Table S13
Table S13. Details of expression quantitative trait loci (eQTLs) detected global Minghui63-Zhenshan97 differentially expressed (MZDE) genes.
Detailed eQTL information is from Table S5 in Wang et al. (2010) Plant J 63: 1063–1074. DOI: 10.1111/j.1365-313X.2010.04303.x
Var: Fraction of the total variation in the trait across the population explained by the QTL.
e_trait_TIGR_TU	e_trait_chr		TIGR5Annotation	Num_eQTL	Num_cis_eQTL	Num_trans_eQTL	MH_ZS	Abs(MH-ZS)	sum of Var		cis_eQTL_probe	trans_eQTL_probe	cis_eQTL_LOD	cis_eQTL_Var	cis_eQTL_Add	cis_eQTL_Peak_cM	trans_eQTL_1_chr	trans_eQTL_1_LOD	trans_eQTL_1_Var	trans_eQTL_1_Add	trans_eQTL_1_Peak_cM	trans_eQTL_2_chr	trans_eQTL_2_LOD	trans_eQTL_2_Var	trans_eQTL_2_Add	trans_eQTL_2_Peak_cM	trans_eQTL_3_chr	trans_eQTL_3_LOD	trans_eQTL_3_Var	trans_eQTL_3_Add	trans_eQTL_3_Peak_cM
LOC_Os01g47580	1		lipid phosphate phosphatase 3, chloroplast precursor, putative, expressed	4	1	3	1.92	1.92	38.9		Os.15706.1.S1_a_at	Os.15706.1.S1_a_at	3.62	8.5	0.07	114.4	5	4.79	11.6	0.08	26.9	9	4.75	11.5	0.08	62.8	4	3.13	7.3	-0.07	94.2
LOC_Os01g24764	1		expressed protein	3	1	2	-2.9	2.9	97.8		Os.46953.1.S1_at	Os.46953.1.S1_at	88.29	96.9	-1.63	69.1	1	4.33	0.5	-0.12	123.8	7	3.75	0.4	-0.11	56.4
LOC_Os01g36640	1		disease resistance protein RPM1, putative, expressed	3	1	2	3.42	3.42	74.6		Os.45959.1.S1_at	Os.45959.1.S1_at	44.41	69.6	0.98	74.8	10	4.8	2.9	-0.2	9.7	4	3.67	2.1	0.17	110
LOC_Os01g39810	1		mannosyltransferase, putative, expressed	3	1	2	-2.06	2.06	89.4		Os.27016.2.S1_at	Os.27016.2.S1_at	73.85	87.8	-1.04	87.2	10	4.75	0.9	0.11	52.2	5	3.32	0.7	0.09	64.1
LOC_Os07g28614	7		expressed protein	3	1	2	-3.56	3.56	93.9		Os.10502.1.S1_at	Os.10502.1.S1_at	83.07	92.9	-1.71	55.8	9	4.6	0.6	0.14	53.5	12	3.32	0.4	0.11	41.9
LOC_Os09g08190	9		flavonol 4-sulfotransferase, putative, expressed	3	1	2	4.26	4.26	96.4		OsAffx.17601.1.S1_s_	OsAffx.17601.1.S1_s_	82.54	95.3	2.24	0.5	1	4.63	0.6	0.17	17.9	4	3.24	0.5	0.16	90.2
LOC_Os01g01520	1		anthranilate N-benzoyltransferase protein 1, putative, expressed	2	1	1	2.67	2.67	91.9		Os.9784.1.S1_at	Os.9784.1.S1_at	75.77	91.3	1.26	0.5	11	3.43	0.6	0.12	42.3
LOC_Os01g23850	1		transposon protein, putative, CACTA, En/Spm sub-class, expressed	2	1	1	3.05	3.05	94.2		OsAffx.2070.2.S1_at	OsAffx.2070.2.S1_at	95.83	93.8	1.76	69.1	2	4.68	0.4	-0.11	7.3
LOC_Os01g24090	1		TPR repeat, putative, expressed	2	1	1	-3.87	3.87	97		Os.53326.1.S1_at	Os.53326.1.S1_at	86.64	96.5	-1.63	69.1	3	3.73	0.5	-0.11	113.9
LOC_Os01g35789	1		expressed protein	2	1	1	5.83	5.83	98.6		Os.10093.4.S1_x_at	Os.10093.4.S1_x_at	114.73	98.5	2.64	74.8	2	3.13	0.1	-0.1	132.4
LOC_Os02g17940	2		leucoanthocyanidin dioxygenase, putative, expressed	2	1	1	-2.3	2.3	92.3		Os.10521.1.S1_at	Os.10521.1.S1_at	73.36	90.7	-0.97	62.4	2	7.39	1.6	-0.17	150.5
LOC_Os02g27594	2		expressed protein	2	1	1	5.81	5.81	96.7		Os.49320.1.S1_s_at	Os.49320.1.S1_s_at	101.27	96.5	2.76	71.2	1	3.36	0.2	-0.13	127
LOC_Os03g61670	3		calreticulin precursor, putative, expressed	2	1	1	-5.53	5.53	96.1		Os.47942.1.A1_at	Os.47942.1.A1_at	100.93	95.9	-2.6	170.1	7	3.37	0.2	-0.13	56.4
LOC_Os03g63250	3		brefeldin A-sensitive Golgi protein-like, putative, expressed	2	1	1	7.05	7.05	96.2		Os.7292.1.S1_at	Os.7292.1.S1_at	110.28	96.1	3.13	177.7	12	3.31	0.1	0.15	88.6
LOC_Os04g03884	4		transposon protein, putative, CACTA, En/Spm sub-class, expressed	2	1	1	3.96	3.96	94.5		Os.51175.1.S1_x_at	Os.51175.1.S1_x_at	84.44	94.1	1.78	0.5	2	3.23	0.4	0.12	155.4
LOC_Os05g06300	5		glyoxysomal fatty acid beta-oxidation multifunctional protein MFP-a, putative, expressed	2	1	1	3.17	3.17	90.4		Os.32913.1.S1_at	Os.32913.1.S1_at	85.36	90	1.62	19.7	10	3.57	0.4	-0.11	8.3
LOC_Os06g02730	6		aspartic proteinase nepenthesin-2 precursor, putative, expressed	2	1	1	2.16	2.16	68.7		Os.51195.1.S1_at	Os.51195.1.S1_at	75.61	68.1	1.01	8.1	2	4.42	0.6	0.08	152.4
LOC_Os06g06080	6		serine esterase family protein, putative, expressed	2	1	1	0.75	0.75	84.4		Os.10381.1.S1_at	Os.10381.1.S1_at	50.45	82.9	0.97	18.1	6	3.76	1.5	-0.14	63.6
LOC_Os06g06600	6		cyclin-like F-box, putative, expressed	2	1	1	4.01	4.01	55.6		Os.4354.1.S1_at	Os.4354.1.S1_at	40.41	45.5	1.2	19	6	16.39	10.1	0.56	63.6
LOC_Os10g15164	10		expressed protein	2	1	1	-2.64	2.64	92.7		Os.14497.1.S1_at	Os.14497.1.S1_at	80.74	92.2	-1.35	9.7	1	3.24	0.5	0.12	108
LOC_Os11g39209	11		expressed protein	2	1	1	-3.95	3.95	95.8		Os.52807.1.S1_at	Os.52807.1.S1_at	96.92	95.5	-2.1	84.1	1	3.99	0.3	-0.12	33.3
LOC_Os11g44870	11		expressed protein	2	1	1	3.08	3.08	86.5		Os.35688.1.S1_at	Os.35688.1.S1_at	69.08	85.4	1.26	102.5	10	4.75	1.1	-0.15	0
LOC_Os12g17160	12		flavonol 3-sulfotransferase, putative, expressed	2	1	1	-6.57	6.57	97.9		Os.47937.2.S1_x_at	Os.47937.2.S1_x_at	111.43	97.8	-2.58	42.3	3	3.43	0.1	-0.1	103.2
LOC_Os01g09370	1		ankyrin repeat domain-containing protein 28, putative, expressed	1	1	0	3.32	3.32	93.3		Os.9859.2.S1_at		81.7	93.3	1.68	23.9
LOC_Os01g11730	1		esterase precursor, putative, expressed	1	1	0	6.1	6.1	95.4		Os.12340.1.S1_at		99.95	95.4	3.47	34.7
LOC_Os01g26130	1		expressed protein	1	1	0	-3.14	3.14	92.9		Os.1741.4.S1_x_at		73.6	92.9	-1.39	71.9
LOC_Os01g58320	1		expressed protein	1	1	0	-3.11	3.11	83		Os.10196.1.S1_at		47.3	83	-1.3	129.4
LOC_Os01g73656	1		expressed protein	1	1	0	-3.04	3.04	94.7		Os.32551.2.S1_at		97.65	94.7	-1.51	174.9
LOC_Os02g08530	2		phytosulfokine receptor precursor, putative, expressed	1	1	0	-0.98	0.98	68.5		Os.57430.1.S1_at		33.66	68.5	-0.65	38.4
LOC_Os02g12480	2		expressed protein	1	1	0	-6.75	6.75	97.4		Os.7929.4.S1_x_at		102.6	97.4	-2.99	50.9
LOC_Os02g14680	2		hydroquinone glucosyltransferase, putative, expressed	1	1	0	-4.65	4.65	92.2		Os.54541.1.S1_at		100.87	92.2	-2.27	57.7
LOC_Os03g15900	3		SH3 domain containing protein, expressed	1	1	0	-2.26	2.26	88.1		Os.12159.1.S1_at		59.18	88.1	-1.15	51.1
LOC_Os04g10214	4		expressed protein	1	1	0	5.13	5.13	72.1		Os.27611.1.S1_s_at		99.64	72.1	2.47	10.1
LOC_Os05g11060	5		transferase, transferring glycosyl groups, putative, expressed	1	1	0	1.9	1.9	72.1		Os.51653.1.S1_at		43.12	72.1	0.49	32.5
LOC_Os06g02770	6		expressed protein	1	1	0	2.08	2.08	64.9		Os.53313.1.S1_at		45.59	64.9	0.7	8.1
LOC_Os06g04399	6		hypersensitive-induced reaction protein 4, putative, expressed	1	1	0	3.86	3.86	90.1		Os.38217.1.S1_at		73.28	90.1	1.69	12.5
LOC_Os06g16030	6		amidase, putative	1	1	0	4.03	4.03	85.7		OsAffx.27662.1.S1_at		107.16	85.7	2.28	43.3
LOC_Os06g30920	6		AGP16, putative, expressed	1	1	0	6.84	6.84	94.8		Os.50508.1.S1_at		95.75	94.8	2.58	60.5
LOC_Os06g40850	6		IQ calmodulin-binding motif family protein, expressed	1	1	0	0.13	0.13	50.2		Os.56087.1.S1_at		20.62	50.2	-0.22	76.9
LOC_Os07g28480	7		glutathione S-transferase, putative, expressed	1	1	0	-6.63	6.63	95.7		Os.52854.1.S1_at		100.09	95.7	-2.79	55.8
LOC_Os08g13130	8		conserved hypothetical protein	1	1	0	-2.47	2.47	92.9		OsAffx.29174.1.S1_at		70.26	92.9	-0.82	39.6
LOC_Os08g14860	8		ubiquinol-cytochrome c reductase complex 14 kDa protein, putative, expressed	1	1	0	-3.47	3.47	94.1		Os.15199.1.S1_at		78.34	94.1	-1.8	41
LOC_Os08g30719	8		expressed protein	1	1	0	-5.16	5.16	96.9		Os.49166.1.S1_s_at		95.46	96.9	-2.6	52.9
LOC_Os09g35980	9		expressed protein	1	1	0	5.49	5.49	91.8		Os.52276.1.S1_at		94.29	91.8	2.01	65.6
LOC_Os10g04270	10		protein GOS9, putative, expressed	1	1	0	4.56	4.56	93		Os.10358.1.A1_at		94.94	93	1.95	0
LOC_Os11g05730	11		histone H3, putative, expressed	1	1	0	6.53	6.53	95.5		Os.37931.1.S1_at		105.08	95.5	3.29	19.4
LOC_Os11g34940	11		plastid-specific ribosomal protein 6 precursor, putative, expressed	1	1	0	4.91	4.91	97.5		Os.25955.1.S1_at		102.4	97.5	2.79	69.8
LOC_Os12g07370	12		csAtPR5, putative, expressed	1	1	0	-1.86	1.86	91.5		Os.18980.1.A1_at		81.13	91.5	-1.09	15.8
LOC_Os12g26220	12		expressed protein	1	1	0	-3.13	3.13	92		Os.51264.1.S1_x_at		61.51	92	-1.17	42.8
LOC_Os02g26790	2		expressed protein	3	0	3	4.86	4.86	82.7			Os.51784.1.S1_at					1	71.12	79	2.57	44.6	7	4.2	2	-0.4	128.8	10	3.57	1.7	0.38	8.3
LOC_Os06g01660	6		integral membrane protein, putative, expressed	3	0	3	-1.4	1.4	38.9			Os.44872.2.S1_x_at					5	6.2	18.1	-0.18	21.7	1	4.19	11.6	0.14	122.8	9	3.66	9.2	-0.13	59.1
LOC_Os08g10760	8		hypothetical protein	3	0	3	5.51	5.51	80.9			OsAffx.14773.1.S1_at					6	26.61	41.3	1.29	68.6	12	23.88	35.7	1.24	61.4	9	4.25	3.9	0.4	64.7
LOC_Os11g36980	11		hypothetical protein	3	0	3	2.15	2.15	87.4			OsAffx.19206.1.S1_x_					3	52.33	80.8	0.87	53.4	6	8.9	4.6	0.21	17.2	9	4.13	2	0.18	58.6
LOC_Os05g09520	5		IQ calmodulin-binding motif family protein, expressed	2	0	2	-0.58	0.58	20.6			OsAffx.26803.1.S1_at					9	3.7	11.6	0.13	61	6	3.28	9	-0.11	47.2
LOC_Os08g10740	8		transposon protein, putative, CACTA, En/Spm sub-class, expressed	2	0	2	5.42	5.42	95.2			Os.52305.1.S1_at					6	86.49	94.1	2.36	69	12	8.5	1.1	0.26	61.4
LOC_Os11g10090	11		transposon protein, putative, CACTA, En/Spm sub-class, expressed	2	0	2	-3.01	3.01	81.9			Os.52659.1.S1_at					2	50.73	79.4	-1.05	50.9	3	4.35	2.5	-0.19	33.6
LOC_Os11g43404	11		expressed protein	1	0	1	4.48	4.48	93			Os.32717.1.S1_at					11	97.2	93	1.95	96.8
									Average		standard deviation			Average	standard deviation
								with cis	87.6898		13.331			86.4918	16.5741
								all	85.5684		16.5533
