# Supplementary material for: Global expression differences and tissue specific expression differences in rice evolution result in two contrasting types of differentially expressed genes
Source: BMC Genomics. 2015 Dec 23;16:1099. doi: 10.1186/s12864-015-2319-1 (PMC4690246; doi:10.1186/s12864-015-2319-1)
Supplement: Additional file 24: Table S14. — Details of expression quantitative trait loci (eQTLs) detected changed-tissues Minghui63-Zhenshan97 differentially expressed (MZDE) genes. (XLSX 127 kb) (XLSX 121 kb) [file 12864_2015_2319_MOESM24_ESM.xlsx]

## Sheet: Table S14
Table S14. Details of expression quantitative trait loci (eQTLs) detected changed-tissues Minghui63-Zhenshan97 differentially expressed (MZDE) genes.
Detailed eQTL information is from Table S5 in Wang et al. (2010) Plant J 63: 1063–1074. DOI: 10.1111/j.1365-313X.2010.04303.x
Var: Fraction of the total variation in the trait across the population explained by the QTL.
MH/MH_Max: Relative Minghui63 expression intensity to the highest Minghui63 expression intensity used for tau calculation.
ZS/ZS_Max: Relative Zhenshan97 expression intensity to the highest Zhenshan97 expression intensity used for tau calculation.
Since tau values were calculated without early seedling stage data, a few relative intensities exceeded 100%.
tau difference%: percentage of absolute difference to an average of Minghui63 tau and Zhenshan97 tau. If it exceeded 20%, it was marked with an asterisk.
e_trait_TIGR_TU	tau of Minghui	MH/MH_Max	tau of Zhenshan	ZS/ZS_Max	tau difference%		e_trait_chr		TIGR5Annotation	Num_eQTL	Num_ cis-eQTL	Num_ trans- eQTL	MH_ZS	Abs(MH-ZS)	sum_Var		cis-eQTL_probe	trans-eQTL_probe	cis_eQTL_LOD	cis_eQTL_Var	cis_eQTL_Add	cis_eQTL_Peak_cM	trans_eQTL_1_chr	trans_eQTL_1_LOD	trans_eQTL_1_Var	trans_eQTL_1_Add	trans_eQTL_1_Peak_cM	trans_eQTL_2_chr	trans_eQTL_2_LOD	trans_eQTL_2_Var	trans_eQTL_2_Add	trans_eQTL_2_Peak_cM	trans_eQTL_3_chr	trans_eQTL_3_LOD	trans_eQTL_3_Var	trans_eQTL_3_Add	trans_eQTL_3_Peak_cM	trans_eQTL_4_chr	trans_eQTL_4_LOD	trans_eQTL_4_Var	trans_eQTL_4_Add	trans_eQTL_4_Peak_cM
LOC_Os04g09390	0.833273	0.10237	0.841173	0.279774	0.00943606		4		lectin precursor, putative, expressed	5	1	4	-3.86	3.86	88.5		Os.54304.1.S1_at	Os.54304.1.S1_at	43.68	76.6	-1.18	8.2	6	6.52	4.6	-0.28	43.3	1	4.22	2.8	0.22	0.5	12	3.55	2.3	0.2	41.9	1	3.38	2.2	-0.2	128.9
LOC_Os01g52240	0.82712	0.0649179	0.795907	0.373047	0.0384627		1		chlorophyll a-b binding protein 2, chloroplast precursor, putative, expressed	5	1	4	-2.11	2.11	52.2		Os.28216.3.S1_x_at	Os.28216.3.S1_x_at	8.27	18.5	-0.28	122.4	8	5.6	11.8	0.22	26.4	10	3.89	7.9	-0.18	52.2	5	3.69	7.5	-0.18	5.8	6	3.25	6.5	-0.17	20
LOC_Os06g02490	0.871543	0.0243386	0.799887	0.134518	0.0857422		6		acyl-CoA-binding protein, putative, expressed	4	1	3	-3.73	3.73	91.2		Os.4518.1.S1_a_at	Os.4518.1.S1_a_at	56.34	85.3	-1.08	8.1	5	5.43	2.5	-0.19	64.1	12	3.2	1.7	-0.15	8.7	2	4.07	1.7	0.15	164.3
LOC_Os02g17620	0.903038	0.0441044	0.831688	0.475669	0.0822618		2		expressed protein	4	1	3	-5.48	5.48	90.1		OsAffx.12089.1.S1_at	OsAffx.12089.1.S1_at	75.25	87.7	-1.65	62	3	5.58	1	0.17	51.6	12	3.62	0.7	-0.14	88.6	1	3.71	0.7	0.14	154.1
LOC_Os11g38610	0.720796	0.133193	0.657866	0.13729	0.0912917		11		expressed protein	4	1	3	3.22	3.22	70.7		Os.39008.1.S1_at	Os.39008.1.S1_at	28.65	56.4	0.6	82.1	12	5.36	6.1	0.21	41.9	9	4.07	4.4	0.17	3.3	12	3.15	3.8	-0.16	67.4
LOC_Os11g18366	0.804109	0.19445	0.844561	0.949322	0.0490724		11		cycloartenol synthase, putative, expressed	4	1	3	-4.93	4.93	60.9		Os.23471.2.S1_x_at	Os.23471.2.S1_x_at	20.13	42.4	-0.72	55.6	5	4.47	6.6	-0.25	26.9	9	4.31	6.3	-0.24	64.7	4	3.85	5.6	-0.23	60.7
LOC_Os01g03680	0.891038	0.0303472	0.77217	0.160892	0.142939		1		Bowman-Birk type bran trypsin inhibitor precursor, putative, expressed	3	1	2	3.83	3.83	94.1		Os.5045.1.S1_at	Os.5045.1.S1_at	80.64	92.8	2.07	5.2	2	4.93	0.8	0.2	148.6	6	3.31	0.5	0.16	103.8
LOC_Os03g32470	0.668161	0.281118	0.853468	0.112876	0.243565	*	3		leucoanthocyanidin dioxygenase, putative, expressed	3	1	2	-4.2	4.2	92.3		Os.9776.1.S1_a_at	Os.9776.1.S1_a_at	58.67	89.6	-1.89	87.4	5	3.69	1.5	-0.24	21.7	1	3.21	1.2	0.21	114.4
LOC_Os11g39990	0.763264	1.74997	0.683525	0.563918	0.110229		11		patatin T5 precursor, putative, expressed	3	1	2	2.48	2.48	92.2		Os.49524.1.S1_at	Os.49524.1.S1_at	43.03	85	0.6	84.6	7	5.24	4.3	0.13	59.7	5	3.73	2.9	0.11	26.9
LOC_Os12g38560	0.68221	0.254909	0.543686	0.246305	0.225996	*	12		expressed protein	3	1	2	-3.73	3.73	91.1		Os.52528.1.S1_at	Os.52528.1.S1_at	84.31	90.2	-1.66	74	1	4.13	0.5	0.14	148.8	5	3.25	0.4	-0.11	19.7
LOC_Os01g69850	0.504113	0.385756	0.654869	0.0589048	0.260153	*	1		MADS-box transcription factor 8, putative, expressed	3	1	2	2.83	2.83	91		Os.4175.1.S1_at	Os.4175.1.S1_at	82.35	88.6	1.57	154.1	4	4.08	1.2	-0.17	0	6	4.13	1.2	-0.18	115.1
LOC_Os04g37580	0.818773	0.077843	0.820379	0.262758	0.00195858		4		cation transport protein chaC, putative, expressed	3	1	2	-2.48	2.48	91		Os.5960.1.S1_at	Os.5960.1.S1_at	64.56	88.6	-0.94	60.7	5	3.92	1.3	-0.11	62.1	4	3.92	1.1	0.1	118
LOC_Os07g04500	0.561662	0.375253	0.714853	0.0878354	0.240015	*	7		expressed protein	3	1	2	3.44	3.44	87.7		Os.9770.1.S1_at	Os.9770.1.S1_at	80.86	86.2	1.85	10.2	6	9.37	1.1	0.2	24	1	3.78	0.4	-0.13	173
LOC_Os11g33270	0.831565	0.499928	0.651942	0.290305	0.242161	*	11		xyloglucan endotransglucosylase/hydrolase precursor, putative, expressed	3	1	2	6.68	6.68	86		Os.11465.1.S1_at	Os.11465.1.S1_at	48.42	80.1	1.71	68.4	5	5.55	3.2	0.31	26.9	2	4.85	2.7	-0.29	61.5
LOC_Os05g05390	0.429477	0.452163	0.469223	0.462959	0.0884522		5		expressed protein	3	1	2	2.35	2.35	82.8		OsAffx.14556.1.S1_at	OsAffx.14556.1.S1_at	62.94	80.3	1.02	17.3	3	5.43	1.6	-0.16	74.9	8	3.13	0.9	-0.11	24.5
LOC_Os11g34230	0.367714	1.00266	0.369361	0.653639	0.00446786		11		expressed protein	3	1	2	-1.74	1.74	82.8		Os.12356.1.S1_at	Os.12356.1.S1_at	50.89	79.6	-0.95	69.8	3	3.23	1.6	-0.17	74.9	6	3.25	1.6	-0.13	65.3
LOC_Os09g03630	0.71065	0.239225	0.537734	0.442456	0.277025	*	9		ankyrin repeat domain-containing protein 50, putative, expressed	3	1	2	-5.5	5.5	62.8		Os.27336.1.S1_at	Os.27336.1.S1_at	97.1	62.4	-2.23	0.5	6	3.32	0.2	-0.11	20	11	4.25	0.2	-0.12	70.7
LOC_Os09g31502	0.687139	0.0821027	0.720222	0.143343	0.0470135		9		dihydroflavonol-4-reductase, putative, expressed	3	1	2	-2.73	2.73	62		Os.48879.1.S1_x_at	Os.48879.1.S1_x_at	18.98	50.3	-0.41	59.1	5	4.1	6.8	-0.15	11.1	4	3.47	4.9	-0.13	13.8
LOC_Os04g01710	0.910584	0.850833	0.881556	1.58505	0.0323952		4		cysteine proteinase At4g11310 precursor, putative, expressed	3	1	2	-1.64	1.64	54.9		Os.49157.1.S1_s_at	Os.49157.1.S1_s_at	17.17	39.8	-0.22	0	3	5.06	8.9	-0.1	130.7	8	3.47	6.2	-0.09	98.2
LOC_Os01g41710	0.760944	0.258905	0.739559	0.631528	0.0285032		1		chlorophyll a-b binding protein 2, chloroplast precursor, putative, expressed	3	1	2	-1.09	1.09	51.2		Os.7941.2.S1_a_at	Os.7941.2.S1_a_at	11.44	29.3	-0.15	93.8	1	5.6	13.1	0.12	14.5	1	4.07	8.8	0.08	173.5
LOC_Os03g04310	0.77476	0.279007	0.810656	0.127419	0.0452824		3		DNA binding protein, putative, expressed	3	1	2	1.7	1.7	50.8		Os.5860.1.S1_at	Os.5860.1.S1_at	7	18.5	0.14	4	1	8	19.2	0.15	158.2	1	5.8	13.1	0.15	119
LOC_Os05g47730	0.875979	0.0436336	0.93179	0.066001	0.0617459		5		nonspecific lipid-transfer protein AKCS9 precursor, putative, expressed	3	1	2	-3.27	3.27	48.9		Os.6274.1.S1_at	Os.6274.1.S1_at	16.29	36.8	-0.44	91.8	7	3.21	6.1	0.17	5.8	7	3.55	6	-0.17	56.4
LOC_Os12g19381	0.685311	0.0947036	0.67456	0.251649	0.0158116		12		ribulose bisphosphate carboxylase small chain C, chloroplast precursor, putative, expressed	3	1	2	-1.01	1.01	47.4		Os.28133.1.S1_x_at	Os.28133.1.S1_x_at	13.88	31.1	0.19	42.3	5	5.25	9.6	-0.11	5.4	6	3.74	6.7	0.09	36.9
LOC_Os06g40818	0.682592	0.796547	0.780274	1.44095	0.133549		6		aspartic proteinase nepenthesin-1 precursor, putative, expressed	3	1	2	-1.76	1.76	45.1		Os.6790.1.S1_at	Os.6790.1.S1_at	12.41	28.3	-0.26	76.9	1	4.65	10.8	0.19	14.5	6	3.2	6	-0.12	29.2
LOC_Os03g42600	0.881337	0.0557021	0.915982	0.207789	0.0385523		3		expressed protein	3	1	2	-3.84	3.84	44.8		Os.15580.1.S1_at	Os.15580.1.S1_at	12.2	31.3	-0.49	89.3	5	3.25	6.8	-0.22	9.7	8	3.16	6.7	-0.22	93.9
LOC_Os02g15860	0.813033	0.0424983	0.826091	0.12781	0.015932		2		expressed protein	3	1	2	-1.77	1.77	37.1		Os.10556.1.S1_at	Os.10556.1.S1_at	5.73	16.4	0.24	59.1	1	3.63	10.5	0.19	134.1	5	3.58	10.2	-0.19	19.3
LOC_Os10g26940	0.808202	0.111963	0.857167	0.236612	0.0588036		10		polygalacturonase-1 non-catalytic beta subunit precursor, putative, expressed	3	1	2	-2.59	2.59	35.2		Os.37718.1.S1_at	Os.37718.1.S1_at	3.35	9.3	-0.19	24	11	5.58	14.4	0.25	50.7	2	4.56	11.5	0.21	164.3
LOC_Os01g61044	0.661312	0.268465	0.59276	0.706216	0.109328		1		amino acid-polyamine transporter, putative, expressed	2	1	1	-5.68	5.68	97.7		Os.36162.1.S1_at	Os.36162.1.S1_at	117.2	97.5	-2.87	131.2	6	5.05	0.2	-0.14	43.3
LOC_Os08g16350	0.549753	0.449567	0.565609	0.538828	0.0284324		8		expressed protein	2	1	1	-3.66	3.66	97.1		Os.17702.1.S1_at	Os.17702.1.S1_at	93.04	96.7	-1.59	43.7	3	3.49	0.4	0.1	126.4
LOC_Os04g23140	0.731307	0.521657	0.565979	0.430152	0.254883	*	4		expressed protein	2	1	1	5.92	5.92	96.6		Os.27641.1.A1_at	Os.27641.1.A1_at	110.82	96.4	2.78	12.5	1	4.71	0.2	-0.13	104
LOC_Os07g35480	0.747631	0.897935	0.914873	0.755277	0.201193	*	7		glucan endo-1,3-beta-glucosidase 3 precursor, putative, expressed	2	1	1	-3.35	3.35	95.6		Os.6776.1.S1_at	Os.6776.1.S1_at	72.58	94.2	-1.73	80.4	1	4.3	1.4	0.2	158.2
LOC_Os03g41438	0.644611	0.321584	0.693164	0.451976	0.072588		3		protein Z, putative, expressed	2	1	1	-4.08	4.08	94.2		Os.11903.1.S1_at	Os.11903.1.S1_at	98.4	93.9	-2.18	89.3	6	4.47	0.3	0.18	14.4
LOC_Os06g28524	0.676965	0.203753	0.609195	0.282095	0.105382		6		expressed protein	2	1	1	-2.74	2.74	94.2		Os.9343.1.S1_a_at	Os.9343.1.S1_a_at	72.18	93.7	-1.18	54	3	3.28	0.5	0.09	123.1
LOC_Os11g19149	0.518637	0.733064	0.704828	0.0798488	0.304366	*	11		expressed protein	2	1	1	4.71	4.71	93.6		Os.14771.1.S1_at	Os.14771.1.S1_at	102.94	93.3	2.19	56.1	7	4.72	0.3	0.13	99.5
LOC_Os06g04970	0.42453	0.468598	0.328966	0.519045	0.253657	*	6		expressed protein	2	1	1	-2.47	2.47	92.7		Os.17050.1.A1_at	Os.17050.1.A1_at	59.06	90.7	-1.16	13	1	5.23	2	-0.22	119
LOC_Os04g10460	0.806523	0.270395	0.395383	0.4986	0.684146	*	4		amidase, putative, expressed	2	1	1	3.57	3.57	92.2		OsAffx.25959.2.S1_at	OsAffx.25959.2.S1_at	81.5	91.6	1.35	10.1	9	3.82	0.6	-0.11	61.9
LOC_Os03g49710	0.637654	0.401205	0.684601	0.668092	0.071011		3		30S ribosomal protein S13, putative, expressed	2	1	1	-3.59	3.59	91.1		OsAffx.25646.1.S1_at	OsAffx.25646.1.S1_at	79.52	90.6	-1.16	123.6	5	3.59	0.5	-0.09	5.8
LOC_Os07g01904	0.410547	0.645527	0.484311	0.550419	0.164861		7		expressed protein	2	1	1	-1.56	1.56	90.9		Os.33493.1.S1_x_at	Os.33493.1.S1_x_at	60.64	89.5	-0.77	1.9	4	4	1.4	-0.1	12.5
LOC_Os11g38930	0.570097	0.357288	0.59087	0.281885	0.0357846		11		tRNA-splicing endonuclease subunit Sen2, putative, expressed	2	1	1	-2.2	2.2	89.9		Os.51135.1.S1_at	Os.51135.1.S1_at	72.53	89.1	-1.09	82.7	3	3.27	0.8	0.1	43.4
LOC_Os01g02334	0.594785	0.780699	0.497119	0.840854	0.178892		1		expressed protein	2	1	1	1.48	1.48	86.9		Os.37621.2.S1_at	Os.37621.2.S1_at	51.85	85.3	0.71	1.4	4	3.34	1.6	0.1	95.1
LOC_Os07g30980	0.671277	0.253731	0.59984	0.328837	0.112401		7		ATP binding protein, putative, expressed	2	1	1	2.25	2.25	86.6		Os.9401.1.S1_at	Os.9401.1.S1_at	50.58	84.8	0.84	59.7	5	3.43	1.8	0.15	66
LOC_Os09g30340	0.764858	0.0910005	0.776886	0.229741	0.015602		9		photosystem I reaction center subunit V, chloroplast precursor, putative, expressed	2	1	1	-3.26	3.26	85.3		Os.12127.1.S1_at	Os.12127.1.S1_at	49.51	82.8	-0.81	57.7	5	4.48	2.5	-0.14	6.2
LOC_Os11g31770	0.489977	0.463988	0.622997	0.16143	0.239035	*	11		expressed protein	2	1	1	2.15	2.15	83		Os.11745.2.S1_at	Os.11745.2.S1_at	43.37	80.6	0.94	62.5	10	3.46	2.4	-0.16	15.7
LOC_Os01g54300	0.854005	0.33195	0.665308	0.28996	0.248398	*	1		hydrolase, hydrolyzing O-glycosyl compounds, putative, expressed	2	1	1	4.5	4.5	81.7		Os.2123.1.S1_at	Os.2123.1.S1_at	67.26	80.9	1.29	124.7	5	3.48	0.8	0.13	5.8
LOC_Os05g02200	0.866322	0.0666199	0.821316	0.206413	0.0533365		5		protein kinase, putative, expressed	2	1	1	-3.16	3.16	80.1		Os.55575.1.S1_at	Os.55575.1.S1_at	39.52	77	-0.73	5.4	1	3.78	3.1	0.15	14.5
LOC_Os08g06230	0.681002	0.252184	0.692938	0.277765	0.0173746		8		nucleolar GTP-binding protein 1, putative, expressed	2	1	1	-1.94	1.94	75		Os.27552.1.S1_a_at	Os.27552.1.S1_a_at	39.27	71.3	-0.61	26.4	6	3.84	3.7	-0.14	97.9
LOC_Os05g07960	0.485985	0.564081	0.526517	0.401623	0.0800618		5		F-box protein interaction domain containing protein, expressed	2	1	1	1.93	1.93	72		Os.26779.1.S1_at	Os.26779.1.S1_at	56.73	70.8	0.62	25	7	3.61	1.2	-0.08	96.1
LOC_Os01g44220	0.949028	0.0107361	0.930099	0.0403363	0.0201464		1		glucose-1-phosphate adenylyltransferase large subunit 1, chloroplast precursor, putative, expressed	2	1	1	-3.34	3.34	71.9		Os.6732.1.S1_a_at	Os.6732.1.S1_a_at	36.68	68.2	-1.05	106	9	3.57	3.7	-0.25	58.2
LOC_Os09g04050	0.691606	0.243698	0.72597	0.49389	0.0484833		9		dihydroflavonol-4-reductase, putative, expressed	2	1	1	-1.91	1.91	66.5		Os.53814.1.S1_at	Os.53814.1.S1_at	29.34	62.3	-0.31	0.5	12	3.48	4.2	-0.08	88.6
LOC_Os09g36680	0.976155	0.0150065	0.930686	0.354783	0.0476906		9		ribonuclease 3 precursor, putative, expressed	2	1	1	-5.69	5.69	62.3		Os.9417.1.S1_at	Os.9417.1.S1_at	27.65	57.2	-0.81	68.8	1	4.3	5.1	-0.24	167.2
LOC_Os07g44140	0.876872	0.0744683	0.850361	0.0387775	0.0306976		7		cytochrome P450 72A1, putative, expressed	2	1	1	2.82	2.82	62.2		Os.9067.1.S1_at	Os.9067.1.S1_at	25.52	56.5	0.36	120.1	5	4.25	5.7	-0.12	92.3
LOC_Os03g48780	0.945574	0.0259511	0.850504	0.398118	0.105864		3		oxalate oxidase 2 precursor, putative, expressed	2	1	1	-4.19	4.19	62.1		Os.12106.1.S1_at	Os.12106.1.S1_at	25.73	56.1	-0.48	122.2	9	4.52	6	-0.16	62.4
LOC_Os09g11480	0.77865	0.15966	0.821138	0.138569	0.0531176		9		callus-expressing factor, putative, expressed	2	1	1	-2.74	2.74	60.9		Os.28406.1.S1_at	Os.28406.1.S1_at	21.11	51.4	-0.82	3.3	4	5.57	9.5	0.35	36.7
LOC_Os06g37150	0.687946	0.285264	0.837465	0.171428	0.196038		6		L-ascorbate oxidase precursor, putative, expressed	2	1	1	-3.29	3.29	59.9		Os.49627.1.S1_at	Os.49627.1.S1_at	69.2	59.3	-1.91	69	5	4.01	0.6	-0.16	26.9
LOC_Os06g24990	0.773012	0.172242	0.77306	0.462588	6.21794e-05		6		xylanase inhibitor protein 1 precursor, putative, expressed	2	1	1	-2.17	2.17	57.4		OsAffx.27815.1.S1_s_	OsAffx.27815.1.S1_s_	19.92	49.3	-0.34	54	1	4.62	8.1	0.14	18.3
LOC_Os12g38760	0.775861	0.90829	0.829088	0.149775	0.0663275		12		nucleotide pyrophosphatase/phosphodiesterase, putative, expressed	2	1	1	2.54	2.54	56.6		Os.8256.1.S1_at	Os.8256.1.S1_at	25.11	52.3	0.46	74	2	3.4	4.3	0.14	38.8
LOC_Os06g05690	0.756035	0.472909	0.825348	0.0942184	0.087662		6		cysteine synthase, chloroplast precursor, putative, expressed	2	1	1	3.56	3.56	52.9		Os.2260.1.S1_at	Os.2260.1.S1_at	23.78	48.4	0.49	15.8	5	3.48	4.5	0.15	25
LOC_Os12g43490	0.949093	0.0570262	0.925819	0.181084	0.0248265		12		alpha-amylase/trypsin inhibitor, putative, expressed	2	1	1	-2.4	2.4	52.6		OsAffx.32171.3.S1_at	OsAffx.32171.3.S1_at	21.64	48	-0.48	88.6	8	3.43	4.6	-0.15	96.2
LOC_Os04g54320	0.773301	0.182927	0.752651	0.379597	0.0270658		4		expressed protein	2	1	1	-1.93	1.93	52.5		Os.7707.1.S1_at	Os.7707.1.S1_at	18.52	42.5	-0.3	96.5	5	5.83	10	-0.14	11.1
LOC_Os05g47700	0.805957	0.0582438	0.76967	0.138362	0.0460611		5		nonspecific lipid-transfer protein precursor, putative, expressed	2	1	1	-1.44	1.44	50		Os.6664.1.S1_at	Os.6664.1.S1_at	14.34	40.2	-0.38	92.3	4	4.38	9.8	0.18	100
LOC_Os09g30410	0.789047	0.104948	0.711081	0.284505	0.103947		9		expressed protein	2	1	1	-1.73	1.73	47.3		Os.51374.1.S1_at	Os.51374.1.S1_at	14.69	39.3	-0.29	59.1	4	3.8	8	-0.17	25.1
LOC_Os09g28580	0.935416	0.117966	0.897906	0.301399	0.0409202		9		expressed protein	2	1	1	-1.59	1.59	40.3		Os.15898.1.S1_at	Os.15898.1.S1_at	12.57	32.8	-0.24	54	5	3.53	7.5	-0.11	66
LOC_Os02g58790	0.760177	0.0615547	0.688014	0.237735	0.0996601		2		expressed protein	2	1	1	-2.92	2.92	35.2		Os.52556.1.S1_at	Os.52556.1.S1_at	10.44	28	-0.27	168.5	5	3.26	7.2	-0.14	9.7
LOC_Os10g36200	0.763605	0.148342	0.695844	0.36756	0.0928578		10		metal ion binding protein, putative, expressed	2	1	1	-2.01	2.01	28.2		Os.46151.1.S1_at	Os.46151.1.S1_at	7.03	16.3	-0.25	48.8	1	5.33	11.9	0.19	14.9
LOC_Os07g28400	0.646802	0.150228	0.662645	0.379568	0.0241993		7		kinesin like protein, putative, expressed	2	1	1	-1.87	1.87	27.9		Os.6610.1.S1_at	Os.6610.1.S1_at	4.75	13.6	-0.3	51.8	6	4.92	14.3	-0.34	17.2
LOC_Os02g33380	0.935787	0.106285	0.944362	0.413261	0.00912159		2		pectinesterase inhibitor domain containing protein, expressed	2	1	1	-2.13	2.13	25.5		Os.51460.1.S1_at	Os.51460.1.S1_at	4.64	13.9	0.23	77.3	1	3.73	11.6	-0.21	158.2
LOC_Os10g28080	0.789227	0.115253	0.923649	0.102266	0.156954		10		chitinase 1 precursor, putative, expressed	2	1	1	-2.08	2.08	25.3		Os.28124.1.S1_at	Os.28124.1.S1_at	4.34	14.6	-0.28	30.3	6	3.21	10.7	0.24	22
LOC_Os01g28790	0.7542	0.0995861	0.760621	0.0299176	0.00847656		1		PRAS-rich protein, putative, expressed	2	1	1	2.39	2.39	24.4		Os.10162.1.S1_at	Os.10162.1.S1_at	4.34	13.7	0.17	77.1	10	3.89	10.7	-0.15	69.1
LOC_Os06g04230	0.754585	0.180295	0.766699	0.0819222	0.0159263		6		expressed protein	2	1	1	1.8	1.8	22.9		Os.38806.1.A1_x_at	Os.38806.1.A1_x_at	4.5	12.8	0.16	9.5	10	3.42	10.1	-0.14	69.1
LOC_Os01g05140	0.475102	0.574427	0.626961	0.344552	0.275591	*	1		expressed protein	1	1	0	5.66	5.66	97.5		Os.36597.1.S1_at		98.56	97.5	2.43	10.6
LOC_Os08g13699	0.683958	0.304153	0.73608	0.387364	0.07341		8		expressed protein	1	1	0	-4.54	4.54	97		Os.18665.1.S1_at		93.28	97	-2.03	40.1
LOC_Os11g20310	0.552185	0.66163	0.6637	0.0911933	0.183429		11		expressed protein	1	1	0	5.83	5.83	96.9		Os.15351.1.S1_at		94.38	96.9	2.82	56.1
LOC_Os04g05650	0.883523	0.0739927	0.793837	0.0625297	0.106938		4		expressed protein	1	1	0	-4.04	4.04	96.8		Os.9739.1.S1_at		94.29	96.8	-2.3	6.8
LOC_Os06g03486	0.352053	0.860671	0.66771	0.300312	0.619079	*	6		expressed protein	1	1	0	8.43	8.43	96.8		Os.4449.1.S1_at		97.42	96.8	3.7	8.6
LOC_Os08g27540	0.553918	0.417337	0.405518	0.612252	0.309349	*	8		expressed protein	1	1	0	-5.06	5.06	96.8		Os.54366.1.S1_at		96.23	96.8	-2.48	48.2
LOC_Os06g10000	0.727435	0.354986	0.571497	0.268181	0.240102	*	6		expressed protein	1	1	0	2.69	2.69	96.7		Os.55490.1.S1_at		83.34	96.7	1.44	28.3
LOC_Os06g04330	0.629768	0.23838	0.453321	0.484244	0.325822	*	6		expressed protein	1	1	0	2.89	2.89	96.1		Os.34404.1.S1_at		92.16	96.1	1.6	11.5
LOC_Os09g02814	0.528285	0.464663	0.557315	0.504142	0.0534821		9		expressed protein	1	1	0	-5.98	5.98	96.1		Os.33774.1.S1_at		96.7	96.1	-2.61	0.5
LOC_Os04g02354	0.768375	0.186659	0.368498	0.681332	0.703467	*	4		expressed protein	1	1	0	-7.81	7.81	95.8		Os.50744.1.S1_at		87.47	95.8	-3.54	0
LOC_Os06g23870	0.563444	0.353469	0.615016	0.318949	0.0875232		6		acyl-CoA dehydrogenase, putative, expressed	1	1	0	-6.29	6.29	95.7		Os.7244.1.S1_at		87.54	95.7	-2.69	52.7
LOC_Os06g05520	0.784806	0.145398	0.415824	0.434478	0.614648	*	6		OsMKK1 - putative MAPKK based on amino acid sequence homology, expressed	1	1	0	3.27	3.27	95.1		Os.8016.1.S1_a_at		80.93	95.1	1.17	17.2
LOC_Os03g45970	0.622081	0.345785	0.408275	0.348457	0.415015	*	3		expressed protein	1	1	0	4.58	4.58	94.9		Os.26902.1.S1_at		70.18	94.9	1.67	107.2
LOC_Os09g06634	0.605607	0.345223	0.462166	0.457014	0.268672	*	9		transposon protein, putative, Pong sub-class, expressed	1	1	0	-4.07	4.07	94.9		Os.10321.1.S1_at		92.73	94.9	-2.29	0.5
LOC_Os08g28214	0.626712	0.235287	0.590645	0.352762	0.0592546		8		tesmin/TSO1-like CXC domain containing protein, expressed	1	1	0	3.36	3.36	94.7		OsAffx.29395.1.S1_at		85.39	94.7	1.53	48.2
LOC_Os06g41590	0.52662	0.412579	0.352691	0.841518	0.395604	*	6		protein YIF1A, putative, expressed	1	1	0	-4.98	4.98	94.3		Os.11823.1.S1_at		88.03	94.3	-2.1	79.3
LOC_Os07g01990	0.35017	0.678681	0.745896	0.168567	0.722085	*	7		expressed protein	1	1	0	4.97	4.97	94.1		OsAffx.16038.1.S1_s_		89.3	94.1	2.61	1.9
LOC_Os04g34600	0.817275	0.203088	0.843888	0.606978	0.0320406		4		ABA/WDS induced protein, expressed	1	1	0	-5.56	5.56	94		Os.15942.5.S1_x_at		82.28	94	-2.22	43.7
LOC_Os07g02000	0.300723	0.871212	0.532404	0.400215	0.556172	*	7		expressed protein	1	1	0	3.4	3.4	93.6		Os.7514.1.S1_at		77.19	93.6	1.72	1.9
LOC_Os11g11950	0.556648	0.350985	0.609548	0.0861642	0.0907233		11		disease resistance protein RPM1, putative, expressed	1	1	0	3.25	3.25	93.6		Os.21562.1.S1_at		85.94	93.6	1.46	47.9
LOC_Os02g03200	0.513528	0.565523	0.888034	0.310556	0.534413	*	2		FAD binding domain containing protein, putative, expressed	1	1	0	-3.14	3.14	93.5		Os.18338.1.S1_at		89.11	93.5	-1.33	12.4
LOC_Os03g46040	0.535978	0.305483	0.591905	0.178241	0.0991719		3		expressed protein	1	1	0	3.94	3.94	93.3		Os.49439.1.S1_at		64.48	93.3	1.58	107.2
LOC_Os08g29400	0.606081	0.388256	0.866911	0.120779	0.354149	*	8		F-box domain containing protein, expressed	1	1	0	3.77	3.77	92.9		OsAffx.5976.1.S1_at		78.12	92.9	1.81	49.6
LOC_Os06g04470	0.357903	0.379758	0.373068	0.407092	0.0414909		6		expressed protein	1	1	0	3.02	3.02	92		Os.22672.1.S1_at		81.38	92	1.12	12.5
LOC_Os05g26954	0.66412	0.327026	0.567937	0.366565	0.156133		5		saposin-like type B, region 1 family protein, expressed	1	1	0	2.78	2.78	90.6		Os.5882.1.S1_at		54.81	90.6	1.01	38.9
LOC_Os01g16260	0.677216	0.0579763	0.666174	0.0945181	0.0164398		1		carbohydrate transporter/ sugar porter/ transporter, putative, expressed	1	1	0	-2.62	2.62	90.4		Os.10292.1.S1_at		61.35	90.4	-0.92	51.2
LOC_Os12g42760	0.53083	1.08951	0.731988	0.51572	0.318585	*	12		RHL2, putative, expressed	1	1	0	-1.89	1.89	90.4		Os.14561.1.S1_at		63.56	90.4	-1.07	88.6
LOC_Os01g36820	0.705263	0.2576	0.568623	0.405255	0.214524	*	1		expressed protein	1	1	0	-6.48	6.48	89.5		Os.22857.1.A1_at		97.14	89.5	-3.09	77.1
LOC_Os11g40150	0.603364	0.112996	0.375798	0.512423	0.464819	*	11		DNA repair protein RAD51 homolog A, putative, expressed	1	1	0	-3.9	3.9	88.8		Os.57536.1.S1_at		97.37	88.8	-1.77	84.6
LOC_Os01g56850	0.493436	0.326505	0.946001	0.0238288	0.628809	*	1		expressed protein	1	1	0	2.17	2.17	85.5		Os.11659.1.S1_at		78.54	85.5	1.06	127
LOC_Os01g52810	0.702679	0.287076	0.53467	0.546267	0.271564	*	1		expressed protein	1	1	0	-5.44	5.44	84.4		Os.38212.1.S1_at		101.61	84.4	-2.46	123.8
LOC_Os07g28610	0.824076	0.0450563	0.779858	0.295593	0.0551369		7		thylakoid membrane phosphoprotein 14 kda, chloroplast precursor, putative, expressed	1	1	0	-2.88	2.88	83.6		Os.8455.1.S1_at		52.45	83.6	-0.82	56.4
LOC_Os05g10690	0.7305	0.150378	0.543022	0.404219	0.294425	*	5		MYBR2, putative, expressed	1	1	0	-2.66	2.66	81.1		Os.23087.1.S1_at		46.71	81.1	-0.66	32.1
LOC_Os01g25500	0.938865	0.0653976	0.941021	0.0958512	0.00229319		1		sterol carrier protein-2, putative, expressed	1	1	0	-2.51	2.51	72.6		Os.53710.1.S1_at		60.65	72.6	-0.96	70.1
LOC_Os11g38790	0.86838	0.0958361	0.841102	0.283295	0.0319136		11		expressed protein	1	1	0	-1.94	1.94	71.6		Os.49480.1.S1_at		31.55	71.6	-0.71	82.1
LOC_Os11g26340	0.806615	0.140836	0.903783	0.170658	0.11362		11		expressed protein	1	1	0	-4.2	4.2	67.2		Os.53724.1.S1_at		35.93	67.2	-1.25	56.1
LOC_Os03g52370	0.858863	0.0639936	0.769327	0.0893641	0.109982		3		expressed protein	1	1	0	-2.32	2.32	58.1		Os.16532.1.S1_at		28.13	58.1	-0.61	131.2
LOC_Os09g26560	0.613181	0.80073	0.556006	0.271292	0.0978045		9		expressed protein	1	1	0	3.09	3.09	47.6		Os.6268.1.S1_at		54.01	47.6	1.28	47.6
LOC_Os06g25010	0.687089	0.258377	0.742036	0.457805	0.0768961		6		xylanase inhibitor protein 1 precursor, putative, expressed	1	1	0	-2.02	2.02	43.7		OsAffx.27816.1.S1_at		14.82	43.7	-0.32	54
LOC_Os11g37950	0.795445	0.0937995	0.854011	0.171461	0.0710118		11		win2 precursor, putative, expressed	1	1	0	-4.51	4.51	34.5		Os.20230.1.S1_at		10.58	34.5	-0.76	76.1
LOC_Os01g59530	0.861081	0.1067	0.870246	0.204674	0.0105868		1		calmodulin-related protein, putative, expressed	1	1	0	-1.87	1.87	31.5		Os.2216.1.S1_at		11.72	31.5	-0.19	129.8
LOC_Os11g37960	0.890902	0.0366356	0.822895	0.0958706	0.0793635		11		win2 precursor, putative, expressed	1	1	0	-5.25	5.25	23.7		Os.20289.1.S1_at		7.92	23.7	-1.14	76.1
LOC_Os11g41650	0.754985	0.415955	0.806225	0.769646	0.0656416		11		adenylyl-sulfate kinase 1, chloroplast precursor, putative, expressed	1	1	0	-1.71	1.71	19.5		OsAffx.7376.1.S1_at		6.24	19.5	-0.26	88.5
LOC_Os06g07220	0.855522	0.0779825	0.883791	0.17914	0.0325065		6		36.4 kDa proline-rich protein, putative, expressed	1	1	0	-1.38	1.38	16.9		Os.4223.1.S1_s_at		5.36	16.9	-0.22	18.1
LOC_Os11g26790	0.849036	0.126919	0.817579	0.430329	0.0377495		11		water stress-inducible protein Rab21, putative, expressed	4	0	4	-1.86	1.86	57.1			Os.12633.1.S1_s_at					8	6.29	18.8	-0.53	8.6	3	6.33	14.5	0.5	100.2	1	4.66	13.5	0.46	136.5	5	3.65	10.3	-0.4	11.1
LOC_Os11g07911	0.954465	0.0149196	0.929843	0.112507	0.0261343		11		expressed protein	4	0	4	-3.47	3.47	44.7			OsAffx.18737.1.S1_at					8	5.83	16.9	-0.44	7.5	3	4.18	10.8	0.36	85.6	5	3.32	8.5	-0.31	44.3	11	3.33	8.5	-0.32	69.8
LOC_Os07g24000	0.857959	0.0215381	0.814316	0.101089	0.0521959		7		plasma membrane associated protein, putative, expressed	4	0	4	-2.42	2.42	44.4			Os.12221.1.S1_at					3	6.45	15.8	0.2	85.6	2	4	10	0.15	154.4	12	4.12	9.6	-0.15	82	6	3.89	9	0.14	69
LOC_Os05g31140	0.749692	0.0570724	0.772576	0.168577	0.0300663		5		lichenase-2 precursor, putative, expressed	4	0	4	-2.61	2.61	44			Os.7947.1.S1_x_at					11	5.18	15.2	-0.29	66.9	1	3.87	10.4	0.21	32.8	2	3.57	9.6	0.2	70.3	10	3.29	8.8	-0.2	51.7
LOC_Os10g35460	0.868336	0.364564	0.798092	0.1944	0.0843056		10		COBRA-like protein 4 precursor, putative, expressed	4	0	4	1.38	1.38	39			Os.15633.1.S2_at					6	4.99	13.1	0.19	43.3	5	3.71	9.4	0.16	25	2	3.29	8.3	0.16	36.4	1	3.2	8.2	0.15	158.2
LOC_Os12g29400	0.893341	0.0357685	0.873167	0.1069	0.0228404		12		ABA-responsive protein, putative, expressed	4	0	4	-1.83	1.83	37.9			Os.11305.1.S1_at					5	3.73	10.5	-0.14	14	3	3.28	9.2	0.13	60	8	3.22	9.1	0.14	51.6	1	3.29	9.1	0.13	134.5
LOC_Os11g26780	0.898393	0.0305957	0.879769	0.128412	0.0209473		11		dehydrin Rab16B, putative, expressed	4	0	4	-1.79	1.79	34.5			Os.51718.1.S1_at					8	4.07	9.3	-0.4	8.6	3	3.78	8.5	0.39	86.5	5	3.69	8.4	-0.38	11.1	1	3.72	8.3	0.37	136.5
LOC_Os06g40180	0.913423	0.122606	0.875431	0.0513962	0.042477		6		phospholipase D alpha 2, putative, expressed	3	0	3	2.41	2.41	47.8			Os.50104.1.S1_at					5	9.74	23.8	0.27	23.7	9	4.22	13.2	0.21	57.7	1	3.51	10.8	-0.19	129.4
LOC_Os08g34900	0.83903	0.489518	0.866966	0.138731	0.032751		8		pectinesterase PPE8B precursor, putative, expressed	3	0	3	1.56	1.56	43.6			Os.20317.1.S1_at					2	6.38	23.1	-0.25	66.4	7	3.69	10.5	0.17	44.6	5	3.53	10	0.16	26.9
LOC_Os05g28740	0.775202	0.0246557	0.76886	0.123533	0.00821517		5		universal stress protein, putative, expressed	3	0	3	-2.48	2.48	42.6			Os.22312.3.A1_a_at					5	6.59	18.3	-0.33	9.2	8	4.95	13.6	-0.34	93.9	6	4.03	10.7	0.25	101.4
LOC_Os09g34140	0.796947	0.0609226	0.762496	0.245677	0.0441835		9		expressed protein	3	0	3	-1.68	1.68	41.5			Os.8469.1.S1_at					5	7.46	20.5	-0.18	14	9	4.89	13	0.14	54	2	3.14	8	0.11	70.3
LOC_Os03g19290	0.905339	0.0270096	0.841597	0.233963	0.0729759		3		expressed protein	3	0	3	-3.6	3.6	39.8			Os.11491.1.S1_at					8	7.15	20	-0.42	8.6	5	4.23	11.1	-0.31	11.1	1	3.4	8.7	0.28	136.5
LOC_Os02g43370	0.76684	0.214558	0.800604	0.0759588	0.0430809		2		transposon protein, putative, unclassified, expressed	3	0	3	2.76	2.76	38.7			OsAffx.2947.1.S1_at					6	7.72	19.1	0.47	17.2	8	4.38	10.1	0.34	26.4	2	3.51	9.5	0.33	22.1
LOC_Os03g17870	0.846579	0.0245681	0.879731	0.0824794	0.0384081		3		metallothionein-like protein 1, putative, expressed	3	0	3	-2	2	35			Os.32714.1.S1_at					12	5.41	15.6	0.26	59.2	5	3.64	9.9	-0.21	68	1	3.58	9.5	-0.21	158.2
LOC_Os03g46060	0.762899	0.15297	0.767516	0.280428	0.00603281		3		osmotin-like protein OSML13 precursor, putative, expressed	3	0	3	-1.47	1.47	34.8			Os.12761.1.S1_at					5	5.33	13.3	-0.17	89.9	3	3.46	12	0.15	111	1	3.19	9.5	0.13	5.2
LOC_Os11g47970	0.815021	0.0274463	0.808575	0.0732447	0.00794059		11		ribulose bisphosphate carboxylase/oxygenase activase, chloroplast precursor, putative, expressed	3	0	3	-1.42	1.42	32.4			Os.11573.7.A1_x_at					5	5.18	14.3	-0.14	25	10	3.68	9.8	-0.11	51.7	1	3.15	8.3	-0.1	0.9
LOC_Os04g58710	0.615799	0.0451277	0.53602	0.119296	0.138526		4		peroxisomal-coenzyme A synthetase, putative, expressed	3	0	3	-2.1	2.1	31.4			Os.22374.1.S2_a_at					2	3.89	11.4	0.18	154.4	6	3.99	10.7	0.18	101.4	1	3.58	9.3	0.17	169.5
LOC_Os03g08930	0.850534	0.349517	0.792614	0.17119	0.0704986		3		helix-loop-helix-like protein, putative, expressed	3	0	3	1.99	1.99	29.4			Os.31303.1.S1_at					8	3.4	10.6	0.16	63.7	1	3.51	9.7	0.16	180	9	3.37	9.1	0.15	59.1
LOC_Os01g27490	0.830433	0.186158	0.93197	0.262527	0.115225		1		leucoanthocyanidin dioxygenase, putative, expressed	2	0	2	-6.28	6.28	88.9			Os.2688.1.S1_at					6	55.76	87.6	-1.76	28.3	2	3.12	1.3	-0.22	57.7
LOC_Os09g32150	0.726349	0.235352	0.725778	0.0767574	0.000786122		9		expressed protein	2	0	2	2.29	2.29	66.7			Os.11004.1.S1_at					7	39.89	62.3	0.67	120.1	1	6.39	4.4	0.17	5.2
LOC_Os09g17930	0.757209	0.59303	0.7726	0.119718	0.020122		9		transposon protein, putative, unclassified, expressed	2	0	2	4.2	4.2	55.6			Os.7775.1.S1_at					5	21.27	40.5	0.46	14	4	10.23	15.1	0.28	6.3
LOC_Os01g56420	0.75899	0.0778808	0.81169	0.279989	0.067104		1		copper transporter 1, putative, expressed	2	0	2	-2.31	2.31	31.6			Os.42024.1.S1_at					3	5.65	18.5	-0.2	161.2	6	4.13	13.1	0.17	82.2
LOC_Os01g50420	0.88857	0.0694839	0.696506	0.0575683	0.242341	*	1		mitogen-activated protein kinase kinase kinase 2, putative, expressed	2	0	2	2.43	2.43	30.6			Os.32366.1.S1_at					10	6.28	17.1	-0.23	69.1	4	5.07	13.5	0.2	38.7
LOC_Os02g10390	0.794768	0.167855	0.761472	0.404614	0.0427897		2		chlorophyll a-b binding protein 8, chloroplast precursor, putative, expressed	2	0	2	-1.01	1.01	28.2			Os.28403.1.S1_a_at					5	6.25	17.6	-0.13	0.5	5	3.55	10.6	-0.1	68.4
LOC_Os02g20360	0.806128	0.06984	0.8917	0.0132187	0.100802		2		tyrosine aminotransferase, putative, expressed	2	0	2	3.07	3.07	27.5			Os.7989.1.S1_at					6	6.72	19.3	0.61	17.2	8	3.57	8.2	0.36	26.4
LOC_Os03g55590	0.731573	0.0484566	0.625157	0.177926	0.156872		3		DNA binding protein, putative, expressed	2	0	2	-2.49	2.49	27.1			Os.25453.1.A1_at					5	4.91	17.3	-0.14	5.8	10	3.31	9.8	-0.11	46.8
LOC_Os01g45914	0.849373	0.514443	0.90971	0.167054	0.0686013		1		expressed protein	2	0	2	2.38	2.38	27			Os.12629.1.S1_at					6	5.38	15.2	0.18	17.2	8	4.74	11.8	0.16	26.4
LOC_Os02g01220	0.902152	0.03109	0.876437	0.14092	0.0289161		2		senescence-associated protein DIN1, putative, expressed	2	0	2	-2.8	2.8	27			Os.35510.1.S1_at					3	5.17	13.7	0.12	128.3	6	5.02	13.3	-0.11	28.3
LOC_Os05g39690	0.956154	0.00812987	0.92102	0.0321409	0.0374326		5		aldose reductase, putative, expressed	2	0	2	-2.77	2.77	27			Os.9824.1.S2_at					11	5	14.7	-0.24	69.8	8	3.97	12.3	-0.22	14.6
LOC_Os03g01310	0.767774	0.0303081	0.826067	0.0941635	0.0731476		3		cortical cell-delineating protein precursor, putative, expressed	2	0	2	-2.02	2.02	26.3			Os.9346.1.S1_at					5	5.34	16.5	-0.22	15.3	10	3.66	9.8	-0.17	52.2
LOC_Os03g26210	0.708838	0.325525	0.75814	0.132634	0.0672148		3		amelogenin precursor like protein, putative, expressed	2	0	2	2.21	2.21	26.2			Os.9216.1.S1_at					6	5.89	16.7	0.29	17.2	8	3.55	9.5	0.22	26.4
LOC_Os01g17050	0.725382	0.222527	0.774723	0.0349317	0.0657836		1		VQ, putative, expressed	2	0	2	2.98	2.98	26.1			OsAffx.22181.1.S1_s_					2	5.84	16.9	0.19	160.3	10	3.33	9.2	-0.14	70.1
LOC_Os01g66980	0.777279	0.108593	0.730351	0.281887	0.0622542		1		expressed protein	2	0	2	-1.5	1.5	25.8			Os.7137.2.S1_x_at					5	4.62	14.5	-0.16	5.8	12	3.32	11.3	0.14	59.2
LOC_Os09g23590	0.737941	0.0415554	0.785066	0.10172	0.0618842		9		expressed protein	2	0	2	-1.92	1.92	25.8			Os.6861.1.S1_at					2	5.1	15.5	0.17	164.3	6	3.52	10.3	0.17	101.4
LOC_Os12g06660	0.843568	1.37056	0.835105	0.638298	0.0100829		12		actin-7, putative, expressed	2	0	2	1.6	1.6	25.7			Os.47560.1.S1_at					7	4.3	13.5	0.17	42.6	1	4.68	12.2	0.16	57.8
LOC_Os01g03390	0.838822	0.152003	0.67892	0.639083	0.21071	*	1		Bowman-Birk type bran trypsin inhibitor precursor, putative, expressed	2	0	2	-1.86	1.86	25.4			Os.22594.1.S1_at					4	3.95	13.1	0.12	88.3	4	3.72	12.3	-0.11	66.3
LOC_Os02g47020	0.765198	0.0292676	0.794348	0.0672683	0.0373818		2		phosphoribulokinase, chloroplast precursor, putative, expressed	2	0	2	-1.71	1.71	25.3			Os.46383.2.A1_s_at					5	5.47	15.6	-0.19	25	12	3.53	9.7	0.15	50.7
LOC_Os10g36180	0.929144	0.0575466	0.901517	0.296105	0.0301825		10		expressed protein	2	0	2	-2.32	2.32	23.4			Os.46582.1.S1_at					8	4.38	14.5	-0.47	12.6	8	3.25	8.9	0.35	38.2
LOC_Os11g40600	0.855629	0.032873	0.850436	0.0974944	0.00608713		11		expressed protein	2	0	2	-2.07	2.07	23.3			Os.49710.1.S1_at					5	4.77	14.2	-0.16	9.7	12	3.14	9.1	0.13	61.4
LOC_Os05g46480	0.856723	0.127784	0.762539	0.550453	0.116329		5		late embryogenesis abundant protein, group 3, putative, expressed	2	0	2	-2.02	2.02	23.1			Os.12551.1.S1_s_at					8	3.83	12.3	-0.45	8.6	3	3.96	10.8	0.44	100.2
LOC_Os10g25230	0.780097	0.0797574	0.775834	0.0208581	0.00548078		10		ZIM motif family protein, expressed	2	0	2	3.47	3.47	23.1			Os.46849.1.S1_at					10	3.89	12.4	-0.29	70.1	3	3.39	10.7	-0.29	82.8
LOC_Os03g60580	0.858488	0.0798076	0.891172	0.202966	0.0373612		3		actin-depolymerizing factor 4, putative, expressed	2	0	2	-2.92	2.92	22.8			Os.39973.1.S1_s_at					5	4.61	12.5	-0.36	14	8	3.82	10.3	-0.32	8.6
LOC_Os11g26760	0.936357	0.0334619	0.919965	0.098103	0.0176601		11		dehydrin Rab16C, putative, expressed	2	0	2	-1.97	1.97	22.4			Os.53210.1.S1_at					3	4.83	12.9	0.34	85.6	8	3.65	9.5	-0.29	8.6
LOC_Os01g50910	0.769994	0.0738438	0.783769	0.271306	0.0177308		1		late embryogenesis abundant protein, group 3, putative, expressed	2	0	2	-2.06	2.06	22.3			Os.10933.1.S1_at					3	4.16	11.6	0.48	85.6	8	3.86	10.7	-0.45	8.6
LOC_Os11g37970	0.828213	0.0277984	0.867392	0.0518513	0.0462125		11		win1 precursor, putative, expressed	2	0	2	-1.84	1.84	21.8			Os.8178.1.S1_at					3	4.39	12.4	-0.26	167.2	5	3.71	9.4	-0.24	97.6
LOC_Os06g13720	0.943125	0.0163711	0.917062	0.0748985	0.0280222		6		pyruvate dehydrogenase E1 component alpha subunit, mitochondrial precursor, putative, expressed	2	0	2	-3.21	3.21	21.2			Os.54410.1.S1_at					3	4.08	12.3	0.22	93.3	11	3.16	8.9	-0.19	69.8
LOC_Os07g48010	0.904308	0.0271826	0.912674	0.153055	0.00920879		7		peroxidase 2 precursor, putative, expressed	2	0	2	-4.56	4.56	21.1			Os.2237.1.S1_at					2	4.6	12.2	-0.17	36.4	1	3.42	8.9	-0.14	117.6
LOC_Os11g13890	0.88881	0.0338476	0.858999	0.142932	0.0341121		11		chlorophyll a-b binding protein M9, chloroplast precursor, putative, expressed	2	0	2	-1.33	1.33	20.8			OsAffx.18836.1.S1_x_					7	4.37	12.3	-0.14	129.8	5	3.17	8.5	-0.12	89.5
LOC_Os03g03724	0.725666	0.106575	0.928233	0.232244	0.244957	*	3		expressed protein	2	0	2	-4.98	4.98	20.4			Os.53663.1.S1_at					3	3.5	10.5	-0.32	85.1	10	3.32	9.9	-0.3	36.2
LOC_Os01g01340	0.819399	0.0286874	0.814682	0.0749563	0.00577405		1		light-induced protein 1-like, putative, expressed	2	0	2	-1.68	1.68	19.9			Os.38378.1.S1_a_at					5	4.27	11.6	-0.18	10.6	7	3.16	8.3	0.16	96.1
LOC_Os12g31860	0.769164	0.0520506	0.665748	0.206315	0.144143		12		ureide permease 4, putative, expressed	2	0	2	-4.12	4.12	19			Os.17405.1.S1_a_at					6	3.98	11	0.23	17.6	7	3.42	8	-0.2	56.4
LOC_Os07g05480	0.803933	0.0881525	0.775825	0.27665	0.0355843		7		photosystem I reaction center subunit psaK, chloroplast precursor, putative, expressed	2	0	2	-1.39	1.39	18.4			Os.12056.1.S1_at					5	3.47	9.3	-0.14	14	7	3.27	9.1	-0.13	129.8
LOC_Os04g31010	0.510066	0.352789	0.772596	0.62936	0.409351	*	4		expressed protein	1	0	1	-4.78	4.78	94			Os.17392.1.S1_at					4	92.37	94	-1.8	25.5
LOC_Os05g13904	0.34552	0.818291	0.589145	0.574314	0.52131	*	5		expressed protein	1	0	1	-3.25	3.25	88.5			Os.51813.1.S1_at					11	71.01	88.5	-2.15	0
LOC_Os10g25590	0.679316	0.342065	0.845619	0.672726	0.218111	*	10		glutathione S-transferase BZ2, putative, expressed	1	0	1	-5.16	5.16	85.9			Os.46684.1.S1_at					6	52.11	85.9	-1.47	28.3
LOC_Os04g31550	0.836775	0.184559	0.813492	0.409979	0.0282172		4		expressed protein	1	0	1	-2.44	2.44	73.9			Os.14285.2.S1_at					4	44.87	73.9	-1.03	25.5
LOC_Os04g28250	0.856134	0.307238	0.842465	0.0327502	0.0160935		4		cysteine proteinase inhibitor B, putative, expressed	1	0	1	4.5	4.5	56.1			Os.9817.1.S1_at					4	69.94	56.1	1.72	18.8
LOC_Os09g36930	0.886938	0.0133801	0.806596	0.0749116	0.094881		9		aquaporin PIP2.7, putative, expressed	1	0	1	-3.23	3.23	36.9			Os.14256.1.S1_a_at					9	13.21	36.9	-0.75	67
LOC_Os01g09220	0.806936	0.0751528	0.788205	0.010943	0.023484		1		transposon protein, putative, CACTA, En/Spm sub-class, expressed	1	0	1	4.29	4.29	22.5			Os.3808.4.S1_x_at					10	7.05	22.5	-0.39	70.1
LOC_Os08g02520	0.748241	2.72907	0.877526	0.580314	0.159045		8		OsSAUR31 - Auxin-responsive SAUR gene family member, expressed	1	0	1	1.32	1.32	22.2			OsAffx.28989.1.S1_s_					5	7.42	22.2	0.29	25
LOC_Os07g37030	0.686344	0.0846187	0.709426	0.208254	0.0330741		7		cytochrome b6-f complex iron-sulfur subunit, chloroplast precursor, putative, expressed	1	0	1	-1.44	1.44	21.7			Os.2248.1.S1_at					5	6.44	21.7	-0.16	5.4
LOC_Os06g35960	0.825245	0.187007	0.765222	0.632348	0.0754782		6		heat shock factor protein 3, putative, expressed	1	0	1	-1.65	1.65	20.7			Os.10570.1.S1_at					6	7.69	20.7	-0.21	19
LOC_Os08g01380	0.754435	0.0996248	0.704058	0.321646	0.0690806		8		ferredoxin-1, chloroplast precursor, putative, expressed	1	0	1	-1.22	1.22	20.5			Os.12393.2.S1_x_at					5	6.69	20.5	-0.22	5.8
LOC_Os10g28120	0.796097	0.083117	0.836114	0.310581	0.0490345		10		chitinase 1 precursor, putative, expressed	1	0	1	-2.71	2.71	18.5			Os.27875.1.S1_at					1	5.75	18.5	0.17	29.8
LOC_Os11g32650	0.76281	0.112306	0.703404	0.390559	0.081033		11		chalcone synthase, putative, expressed	1	0	1	-1.18	1.18	16.7			Os.12416.1.S1_at					5	5.81	16.7	-0.08	26.9
LOC_Os12g38150	0.819744	0.0344814	0.76146	0.0741752	0.0737212		12		osmotin-like protein precursor, putative, expressed	1	0	1	-1.39	1.39	16.4			Os.6116.1.S1_x_at					9	5.33	16.4	0.21	54
LOC_Os07g44450	0.853166	1.21746	0.824931	0.354418	0.0336509		7		disease resistance response protein 206, putative, expressed	1	0	1	2.24	2.24	16.1			Os.30326.1.S1_at					5	5.05	16.1	0.27	26.9
LOC_Os07g47640	0.76661	0.0810883	0.781874	0.234704	0.0197152		7		ultraviolet-B-repressible protein, putative, expressed	1	0	1	-1.54	1.54	15.3			Os.10370.2.S1_at					5	5.17	15.3	-0.17	8.2
LOC_Os12g38640	0.765612	0.0876375	0.7793	0.243297	0.0177201		12		expressed protein	1	0	1	-1.34	1.34	15.3			Os.5518.1.S1_at					5	5.23	15.3	-0.15	14
LOC_Os11g03390	0.863481	0.0357387	0.851337	0.118097	0.0141637		11		FHA domain containing protein, expressed	1	0	1	-1.86	1.86	14.8			Os.8564.1.S1_at					5	4.85	14.8	-0.17	0.5
LOC_Os05g15770	0.804023	0.0333467	0.809125	0.571244	0.00632626		5		xylanase inhibitor protein 2 precursor, putative, expressed	1	0	1	-4.87	4.87	14			Os.37717.1.A2_s_at					6	4.43	14	0.13	13
LOC_Os05g45020	0.773222	0.0664055	0.710191	0.178176	0.084982		5		CCCH transcription factor, putative, expressed	1	0	1	-1.38	1.38	14			Os.6318.1.S1_at					5	4.44	14	-0.14	11.1
LOC_Os05g31670	0.899722	0.0235515	0.853092	0.1183	0.0532064		5		ABA induced plasma membrane protein PM 19, putative, expressed	1	0	1	-2.09	2.09	13.8			Os.11260.1.S1_at					3	4.54	13.8	0.49	103.2
LOC_Os05g49320	0.779272	0.100388	0.750327	0.416945	0.0378468		5		50S ribosomal protein L12-1, chloroplast precursor, putative, expressed	1	0	1	-2.35	2.35	13.8			OsAffx.4662.1.S1_at					5	4.37	13.8	-0.15	9.7
LOC_Os06g39120	0.735211	0.123086	0.815773	0.207201	0.103885		6		expressed protein	1	0	1	-3.16	3.16	13.6			Os.37051.1.S1_at					1	4.8	13.6	-0.18	142.3
LOC_Os04g49980	0.854821	0.0290236	0.822883	0.202582	0.0380738		4		seed maturation protein, putative, expressed	1	0	1	-2.92	2.92	13.4			Os.6618.1.S1_at					8	4.69	13.4	-0.5	8.6
LOC_Os11g02054	0.87017	1.26864	0.825893	0.821502	0.0522107		11		expressed protein	1	0	1	1.46	1.46	13.3			OsAffx.7458.1.S1_x_a					5	4.4	13.3	0.21	26.9
LOC_Os03g19070	0.720466	0.380258	0.730859	0.102737	0.0143219		3		long cell-linked locus protein, putative, expressed	1	0	1	1.81	1.81	12.8			Os.10091.1.S1_at					10	3.93	12.8	-0.16	70.1
LOC_Os05g28210	0.888442	0.0106081	0.843638	0.0526425	0.0517343		5		embryonic abundant protein 1, putative, expressed	1	0	1	-2.49	2.49	12.6			Os.12812.1.S1_at					8	3.44	12.6	-0.3	10.6
LOC_Os09g35010	0.87543	0.148926	0.763236	0.0545998	0.136934		9		dehydration-responsive element-binding protein 1B, putative, expressed	1	0	1	2.71	2.71	12.5			Os.5816.1.S1_at					10	3.97	12.5	-0.23	70.1
LOC_Os01g14510	0.624391	0.406793	0.5937	1.14403	0.0503933		1		BRASSINOSTEROID INSENSITIVE 1 precursor, putative, expressed	1	0	1	-1.6	1.6	12.3			Os.35827.1.S1_at					6	3.9	12.3	-0.1	79.8
LOC_Os11g07020	0.790388	0.0522635	0.764326	0.128372	0.0335271		11		fructose-bisphosphate aldolase, chloroplast precursor, putative, expressed	1	0	1	-1.56	1.56	12.3			Os.7988.1.S1_s_at					5	3.87	12.3	-0.18	13.1
LOC_Os05g48630	0.778368	0.103772	0.719962	0.369109	0.0779617		5		expressed protein	1	0	1	-1.79	1.79	12.1			Os.10136.1.S1_at					5	4.19	12.1	-0.17	10.6
LOC_Os02g44720	0.681397	1.02755	0.672282	0.417809	0.013467		2		expressed protein	1	0	1	1.72	1.72	12			Os.5213.1.S1_at					5	3.27	12	0.18	23.7
LOC_Os08g36920	0.882116	0.0665111	0.855097	0.0202791	0.0311058		8		AP2 domain containing protein, expressed	1	0	1	2.24	2.24	12			OsAffx.17366.1.S1_at					10	3.63	12	-0.32	70.1
LOC_Os08g37670	0.828086	0.179434	0.774743	0.0583056	0.0665602		8		blue copper protein precursor, putative, expressed	1	0	1	1.73	1.73	11.7			Os.609.3.S1_a_at					3	3.43	11.7	0.14	117.5
LOC_Os07g48020	0.904054	0.0139411	0.838593	0.114016	0.075128		7		peroxidase 2 precursor, putative, expressed	1	0	1	-2.83	2.83	11.6			Os.22086.1.S1_at					5	3.38	11.6	-0.16	97.6
LOC_Os04g19740	0.865325	0.0440023	0.893298	0.103711	0.0318123		4		transketolase, chloroplast precursor, putative, expressed	1	0	1	-1.95	1.95	11			Os.18381.1.S1_at					9	4.05	11	-0.15	66.1
LOC_Os04g58810	0.843255	0.123398	0.699506	0.0840348	0.186354		4		CCR4-NOT transcription complex subunit 8, putative, expressed	1	0	1	1.75	1.75	11			Os.140.3.S1_x_at					10	3.54	11	-0.12	70.1
LOC_Os12g08770	0.686159	0.235346	0.679123	0.266971	0.0103071		12		photosystem I reaction center subunit N, chloroplast precursor, putative, expressed	1	0	1	-1.25	1.25	11			OsAffx.27508.126.S1_					5	3.54	11	-0.14	5.8
LOC_Os02g45710	0.633276	0.312359	0.656982	0.0900792	0.0367462		2		RING zinc finger protein-like, putative, expressed	1	0	1	2.11	2.11	10.9			Os.7028.1.S1_at					4	3.59	10.9	0.13	36.7
LOC_Os07g46990	0.585309	0.573485	0.605597	0.192161	0.0340723		7		superoxide dismutase 2, putative, expressed	1	0	1	1.47	1.47	10.7			Os.4169.1.S1_at					3	3.74	10.7	0.09	77.8
LOC_Os03g51350	0.946242	0.00873159	0.92622	0.0414525	0.021386		3		expressed protein	1	0	1	-2.87	2.87	10.6			Os.54997.1.S1_at					8	3.83	10.6	-0.22	8.6
LOC_Os02g49870	0.862798	0.0636792	0.807788	0.243152	0.0658568		2		expressed protein	1	0	1	-1.57	1.57	10.4			Os.12058.1.S1_at					7	3.6	10.4	-0.16	120.1
LOC_Os03g21560	0.814693	0.0770436	0.82444	0.212201	0.0118926		3		photosystem II 11 kD protein, putative, expressed	1	0	1	-1.62	1.62	10.2			Os.20465.1.S1_at					3	3.44	10.2	-0.15	51.1
LOC_Os01g12580	0.950798	0.0166458	0.942927	0.074357	0.00831309		1		late embryogenesis abundant protein Lea14-A, putative, expressed	1	0	1	-2.65	2.65	10.1			Os.1205.1.S1_at					2	3.18	10.1	0.21	155.4
LOC_Os04g58390	0.719131	0.242822	0.795347	0.0841212	0.10065		4		allantoinase, putative, expressed	1	0	1	3.02	3.02	10			Os.18070.1.S1_at					11	3.37	10	0.15	64.4
LOC_Os12g05210	0.890126	0.0264396	0.829564	0.181114	0.0704338		12		expressed protein	1	0	1	-2.88	2.88	9.6			Os.51775.1.S1_at					5	3.44	9.6	-0.3	11.1
												Average of sum_Var			51.8246			Average of cis_Var		68.7
											Standard deviation of sum_Var				31.3904			Standard deviation of cis_Var		28.1948
